# Supplementary material for: C9orf72 protein quality control by UBR5‐mediated heterotypic ubiquitin chains
Source: EMBO Rep. 2023 Jun 15;24(8):e55895. doi: 10.15252/embr.202255895 (PMC10398660; doi:10.15252/embr.202255895)
Supplement: Supplementary file 2 — Dataset EV1 [file EMBR-24-e55895-s002.xlsx]

## Sheet: Legend
Dataset EV1 - Interactome analysis of C9orf72-HA upon Btz treatment.
Related to Figure 2.
C9orf72-HA expressing SMCR8 KO cells treated with DMSO or Btz, lysed under mild conditions and subjected to HA-IP followed by in-solution tryptic digest and MS analysis. Empty SMCR8 KO cells (MOCK) served as control.
Data represents LFQ intensities of 4 biological replicates which each including 2 combined technical replicates for every condition. Interacting candidates reaching FDR < 0.01, s0 = 1 (Student’s t-test) are indicated with “+”.

## Sheet: Data
LFQ intensity MOCK n1	LFQ intensity MOCK n2	LFQ intensity MOCK n3	LFQ intensity MOCK n4	LFQ intensity DMSO n1	LFQ intensity DMSO n2	LFQ intensity DMSO n3	LFQ intensity DMSO n4	LFQ intensity Btz n1	LFQ intensity Btz n2	LFQ intensity Btz n3	LFQ intensity Btz n4	Student's T-test Significant Btz_DMSO	Student's T-test significant	Razor + unique peptides	MS/MS count	-Log Student's T-test p-value Btz_DMSO	Student's T-test q-value Btz_DMSO	Student's T-test Difference Btz_DMSO	Student's T-test Test statistic Btz_DMSO	Protein IDs	Protein names	Gene names
19.9506	19.947	20.3664	19.7753	19.1413	19.7388	19.6645	20.5128	28.8658	29.0142	28.6952	28.8935	+	Btz_DMSO	40	283	7.15614	0	9.10285	7.05515	A0A024RCR6;A0A0G2JK23;P46379;A0A0G2JL47;X6REW1;A0A0G2JJM1;F6S6P2;F6UR09;A0A0G2JJR8;F6VEM6;F6X9W3;F6U341;H0Y710;F6TC96;H0Y4L1;H0Y7K4;H0Y759;A0A0G2JJ92;A0A0G2JIB3;A0A0G2JIA9	Large proline-rich protein BAG6	BAT3;BAG6
19.6934	20.0805	19.155	19.6677	20.2144	20.4931	20.2722	19.9233	23.7107	23.6461	23.7389	23.6649	+	Btz_DMSO	9	27	6.95786	0	3.46444	3.09533	F5GZ90;Q9NZJ0	Denticleless protein homolog	DTL
18.9207	20.5373	18.2973	22.8093	22.4443	22.7759	21.8855	22.5287	26.841	27.2875	26.769	27.2553	+	Btz_DMSO	12	94	5.99003	0	4.6296	3.75833	P28070	Proteasome subunit beta type-4	PSMB4
20.2521	20.0783	19.8015	20.044	19.6369	20.3683	20.6696	21.1202	26.9436	27.2919	26.8435	27.4289	+	Btz_DMSO	69	256	5.93773	0	6.67824	4.979	O95071;E7EMW7;E7ET84;E5RFK7;H0YBB4;H0YAV7	E3 ubiquitin-protein ligase UBR5	UBR5
19.7569	21.5544	18.6771	18.6283	18.9174	20.0906	20.2401	20.3995	25.0965	25.3983	25.0273	25.1273	+	Btz_DMSO	10	58	5.27863	0	5.25045	3.89758	Q7L5D6;C9JPA8;C9JHN8;C9JY46	Golgi to ER traffic protein 4 homolog	GET4
19.3702	18.8613	19.9089	20.7734	19.2829	19.5356	19.6617	18.6582	24.0193	24.2176	23.297	24.2636	+	Btz_DMSO	3	23	5.21594	0	4.66474	3.54444	P10316;P01891;P30457;P30453;A0A140T8W8;A0A1W2PR61;A0A1W2PPF8;A0A140T8Y4;A0A0G2JPD3;P30450;P18462;P30456;P16190	HLA class I histocompatibility antigen, A-69 alpha chain;HLA class I histocompatibility antigen, A-68 alpha chain;HLA class I histocompatibility antigen, A-66 alpha chain;HLA class I histocompatibility antigen, A-34 alpha chain;HLA class I histocompatibility antigen, A-26 alpha chain;HLA class I histocompatibility antigen, A-25 alpha chain;HLA class I histocompatibility antigen, A-43 alpha chain	HLA-A
19.7179	19.2735	19.8798	19.0715	21.1076	18.8714	19.7791	19.9703	26.7813	26.7361	26.74	26.5698	+	Btz_DMSO	14	106	5.20127	0	6.77469	4.63483	P51665;H3BNT7;H3BTM8;H3BQV2	26S proteasome non-ATPase regulatory subunit 7	PSMD7
20.3645	20.6338	20.7312	18.1337	20.0475	19.7535	18.7562	18.8161	24.2294	24.0862	24.2089	24.4322	+	Btz_DMSO	7	30	5.18933	0	4.89586	3.66671	O15145;C9JZD1;F8VR50	Actin-related protein 2/3 complex subunit 3	ARPC3
20.0621	20.2558	20.4814	19.1185	18.5272	19.3609	19.6011	19.4553	23.3819	23.2754	24.0212	23.2498	+	Btz_DMSO	14	32	5.08981	0	4.24595	3.26027	A0A1B0GVL3;Q05086;A0A0D9SG77;A0A0D9SGI3;A0A0D9SF91;S4R306;A0A0D9SG63;A0A0D9SES7;A0A0D9SFU3;A0A0D9SGJ0;A0A0D9SG54	Ubiquitin-protein ligase E3A	UBE3A
21.1217	18.9515	19.8154	18.4813	23.1449	23.8565	22.5639	22.5947	27.5257	28.1625	27.5754	28.2335	+	Btz_DMSO	31	224	5.00042	0	4.83426	3.56358	P43686	26S protease regulatory subunit 6B	PSMC4
20.4094	19.0732	18.219	23.3737	23.322	23.2248	22.6589	23.8993	26.651	27.041	26.9281	27.1765	+	Btz_DMSO	12	82	4.94041	0	3.67292	2.87529	G3V5Z7;P60900;G3V295;G3V3I1;G3V3U4;G3V4S5;G3V2S7;H0YJC4	Proteasome subunit alpha type;Proteasome subunit alpha type-6	PSMA6
20.8511	20.9839	19.6929	19.3334	21.2014	19.5033	20.0095	21.3282	26.2673	26.7282	26.6499	26.3414	+	Btz_DMSO	13	76	4.88378	0	5.98609	4.09344	R4GMR5;P48556;K7EJR3;K7EJC1;K7ERW6;K7ENY6	26S proteasome non-ATPase regulatory subunit 8	PSMD8
19.7705	19.3771	19.5014	18.5729	19.961	20.3384	20.1843	20.1253	23.5007	24.1398	24.4135	23.2288	+	Btz_DMSO	6	26	4.86347	0	3.66843	2.8534	Q92769;H3BM24;E5RFI6;E5RJ04;E5RGV4;E5RHE7;E5RH52;E5RG37;E5RFP9;E5RK19	Histone deacetylase 2	HDAC2
19.4697	20.4781	20.3025	20.0688	19.2997	19.9474	19.044	18.5271	24.6722	24.5938	23.5662	24.7331	+	Btz_DMSO	30	69	4.85961	0	5.18679	3.69305	P24928;A0A087WWE2	DNA-directed RNA polymerase II subunit RPB1;DNA-directed RNA polymerase	POLR2A
19.314	19.678	19.1458	19.6211	19.3979	19.6273	19.6247	21.2934	25.1991	25.6835	25.4292	25.3073	+	Btz_DMSO	15	65	4.69376	0	5.41897	3.7338	Q86YD1;M0QY25;A0A0C4DGR2;M0QYQ4;M0QYH7;M0QYH6;M0QZB9;B9TX31;M0QX53	Prostate tumor-overexpressed gene 1 protein	PTOV1
18.6651	18.8976	19.9765	22.1106	21.2359	22.0084	21.4829	23.2767	27.4492	28.0342	27.326	27.584	+	Btz_DMSO	15	152	4.61906	0	5.59737	3.78135	P20618	Proteasome subunit beta type-1	PSMB1
19.779	21.1302	19.7212	19.3034	20.5524	20.7482	19.623	20.0402	24.9251	23.8165	24.8387	24.2799	+	Btz_DMSO	12	45	4.6139	0	4.22407	3.0987	A0A087WUC6;Q15005;E9PL01;E9PI68;E9PRB9;H0YE04	Signal peptidase complex subunit 2	SPCS2
20.1967	20.1618	17.9601	20.2602	20.3721	19.8021	20.708	20.497	24.733	24.6552	23.7182	23.7757	+	Btz_DMSO	15	60	4.59542	0	3.87572	2.90167	Q9Y4W2	Ribosomal biogenesis protein LAS1L	LAS1L
20.4818	20.0304	19.119	19.6279	19.8256	19.5612	20.5964	20.9011	24.4285	24.2774	23.8936	23.9406	+	Btz_DMSO	14	42	4.5786	0	3.91393	2.91806	O94782;C9JC88;C9JWX4	Ubiquitin carboxyl-terminal hydrolase 1	USP1
18.716	20.1561	20.5502	18.309	21.3008	20.9337	19.1533	19.5934	27.1892	28.126	26.3632	26.803	+	Btz_DMSO	32	160	4.42012	0	6.87509	4.19541	O00231;J3QRY4;J3QS13;J3KSW3	26S proteasome non-ATPase regulatory subunit 11	PSMD11
19.9711	19.4283	20.6499	22.9231	23.6676	22.3419	21.8878	21.7076	27.2105	27.7544	26.9299	27.7216	+	Btz_DMSO	17	127	4.3075	0	5.00283	3.36597	O14818;H0Y586;Q8TAA3;A0A087WYS6;F5GY34	Proteasome subunit alpha type-7	PSMA7
19.1812	19.9021	20.539	20.1351	20.4343	19.5595	19.7147	18.9949	24.2454	24.8063	23.2995	24.5907	+	Btz_DMSO	24	75	4.29442	0	4.55964	3.15425	G5E9A6;P51784;Q5JXD3;Q13107;H7C189	Ubiquitin carboxyl-terminal hydrolase;Ubiquitin carboxyl-terminal hydrolase 11	USP11
19.5695	19.1204	18.9749	20.0169	23.3204	22.3692	21.2413	21.295	27.1196	27.1719	27.1557	27.0106	+	Btz_DMSO	17	104	4.28423	0	5.05796	3.38035	P63092;Q5JWF2;S4R3E3;Q5JWE9;S4R3V9;A0A0A0MR13;H0Y7F4;P38405;K7EQ80;K7EPE2;Q5JWD1;H0Y7E8	Guanine nucleotide-binding protein G(s) subunit alpha isoforms short;Guanine nucleotide-binding protein G(s) subunit alpha isoforms XLas	GNAS
19.1794	20.0404	20.2999	20.1172	21.4806	19.1364	19.8833	21.7453	26.7637	27.0388	26.5283	27.0817	+	Btz_DMSO	20	110	4.18941	0	6.29173	3.83306	Q9UNM6;A0A087WUL9;J3KNQ3;E9PL38;H0YD73;E9PQG3;E9PPD2;F8W8J6	26S proteasome non-ATPase regulatory subunit 13	PSMD13
19.9039	21.0242	20.215	19.2226	20.8149	23.0412	19.8189	20.9329	27.4308	27.9381	27.8762	27.9271	+	Btz_DMSO	35	209	4.1487	0	6.64104	3.93356	Q99460;A0A087WW66;H7BZR6;H7C378;C9J9M4;F8WCE3	26S proteasome non-ATPase regulatory subunit 1	PSMD1
20.0538	19.6093	19.8594	20.019	19.3698	19.4822	19.4378	18.0101	25.1735	24.9487	23.2336	24.6481	+	Btz_DMSO	26	64	4.14745	0	5.42599	3.47229	H3BP71;O75150;A0A087WTK2;H3BS50;H3BQ99;H3BUL6;I3L332;Q5VTR2	E3 ubiquitin-protein ligase BRE1B	RNF40
18.9014	19.1783	18.8376	18.6415	19.7281	19.877	18.9741	19.7043	25.8333	27.7619	24.5535	27.1249	+	Btz_DMSO	7	54	4.00866	0	6.74752	3.8772	P11441;Q5HY81	Ubiquitin-like protein 4A	UBL4A
19.8062	19.3109	19.8881	20.9774	20.9215	20.7004	19.2584	20.3505	24.8861	25.3546	23.7937	24.6461	+	Btz_DMSO	14	63	3.93578	0	4.36244	2.92175	P04792;F8WE04;C9J3N8	Heat shock protein beta-1	HSPB1
19.688	19.5672	20.0779	20.1263	22.888	19.8402	20.5242	21.2136	26.8413	27.1989	26.4834	27.0388	+	Btz_DMSO	14	112	3.86599	0	5.7741	3.45423	P49721;A0A087WVV1	Proteasome subunit beta type-2	PSMB2
18.8701	20.3406	20.003	20.19	22.302	20.4092	20.2096	19.6084	25.582	26.899	25.9447	26.1238	+	Btz_DMSO	11	65	3.84865	0	5.50503	3.34676	Q99436;Q5TBG5	Proteasome subunit beta type-7	PSMB7
19.6648	20.4289	20.5085	20.6197	20.383	19.7585	20.5119	20.5882	26.884	27.3795	24.3067	26.1011	+	Btz_DMSO	32	140	3.80079	0	5.8574	3.4459	Q15008;C9J0E9;C9J7B7;H7C531	26S proteasome non-ATPase regulatory subunit 6	PSMD6
20.1858	20.1349	19.1753	20.8929	22.4831	21.0161	19.8623	21.9572	25.7371	25.9569	25.9732	26.3377	+	Btz_DMSO	33	149	3.67129	0	4.67158	2.94019	P06737;E9PK47;P11217;H0Y4Z6	Glycogen phosphorylase, liver form;Alpha-1,4 glucan phosphorylase	PYGL
20.2799	19.7372	19.6598	19.2504	22.2251	20.1865	19.5283	20.2108	26.6946	26.5556	24.9499	25.9476	+	Btz_DMSO	43	154	3.62606	0	5.49927	3.22278	Q9C0C7;A0A075B6T1;H0YE34	Activating molecule in BECN1-regulated autophagy protein 1	AMBRA1
19.7108	20.6017	19.8938	19.6166	23.1767	20.363	21.3273	19.9658	27.2065	28.6808	26.7828	27.7523	+	Btz_DMSO	35	213	3.61752	0	6.3974	3.50606	O43242;H0YGV8	26S proteasome non-ATPase regulatory subunit 3	PSMD3
19.5612	20.6765	19.9042	20.0757	22.3241	21.6381	19.5302	20.2788	25.9998	25.7561	25.7462	25.2744	+	Btz_DMSO	17	72	3.46766	0	4.75134	2.8758	Q9NVW2	E3 ubiquitin-protein ligase RLIM	RLIM
20.3864	18.3757	20.6847	20.1391	21.7604	19.4713	19.6475	19.5429	25.8908	25.9873	23.935	25.0456	+	Btz_DMSO	29	90	3.37412	0	5.10913	2.95397	Q6NSI4;B1AQ74	Uncharacterized protein CXorf57	CXorf57
19.7392	20.1497	20.4501	20.1083	21.6991	21.0048	18.8579	18.4171	26.4488	27.0431	24.5506	26.6867	+	Btz_DMSO	24	112	3.14155	0	6.18758	3.13105	O00232;J3KTJ5;J3KSK1	26S proteasome non-ATPase regulatory subunit 12	PSMD12
19.6228	19.5377	19.9455	21.7376	23.2549	20.8673	19.057	21.7463	26.5492	26.8586	26.5973	27.2545	+	Btz_DMSO	14	97	3.11443	0	5.58353	2.95218	A0A024RA52;P25787;C9JCK5;H3BT36;H7C402	Proteasome subunit alpha type;Proteasome subunit alpha type-2	PSMA2
19.7638	19.988	20.0462	18.9635	23.5287	21.9592	19.2992	22.0808	26.8359	27.8455	26.9054	27.7142	+	Btz_DMSO	24	172	3.05193	0	5.60826	2.92098	A0A087X2I1;P62333;H0YJC0;H0YJS8;H0YJX2;H0YJT1;H0YJE9;H0YJD2;H0YJY8	26S protease regulatory subunit 10B	PSMC6
23.147	20.7307	20.282	20.3178	25.0167	24.3167	23.5349	24.3624	27.2791	27.3551	27.5992	27.0616	+	Btz_DMSO	9	70	4.06955	0.000536585	3.01612	2.28009	P28072;A0A087X2I4;I3L3X7	Proteasome subunit beta type-6;Proteasome subunit beta type	PSMB6
22.7545	24.9695	18.8674	22.3065	24.4653	25.6256	23.953	24.7853	27.8249	27.8357	27.5819	28.0259	+	Btz_DMSO	15	158	3.86107	0.00054321	3.10979	2.28251	P63244;J3KPE3;D6RHH4;D6RAC2;D6RAU2;E9PD14;D6REE5;D6RFZ9;H0YAF8;H0Y8W2;D6RFX4;D6R9Z1;D6R9L0;D6RGK8;D6R909;D6RBD0;H0YAM7;D6RHJ5;D6RF23;D6RDI0;H0Y9P0;H0Y8R5	Guanine nucleotide-binding protein subunit beta-2-like 1;Guanine nucleotide-binding protein subunit beta-2-like 1, N-terminally processed	GNB2L1
20.2268	19.2096	19.5411	19.294	23.5115	23.5677	21.2904	21.2181	26.377	26.2051	25.8588	26.6096	+	Btz_DMSO	13	94	2.89805	0.00055	3.86571	2.30287	A0A140T955;A0A140T933;A0A1W2PRT9;A0A140T9I0;A0A140T9X5;A0A140T913;P01892;A0A1W2PPQ2;P30459;A0A140T975;Q9GJ45;A0A1W2PS39;P10314;P16189;A0A140T941;A0A1W2PQS8;A0A140T9Z6;B0UXQ0;Q09160;P30512	HLA class I histocompatibility antigen, A-2 alpha chain;HLA class I histocompatibility antigen, A-74 alpha chain	HLA-A
19.9236	22.0857	19.91	21.6864	22.6958	22.9693	22.852	24.183	26.5591	26.8746	25.6919	26.8959	+	Btz_DMSO	81	275	3.54711	0.000556962	3.33033	2.30933	Q6P2Q9;I3L0J9;I3L3Z8;I3L1T8	Pre-mRNA-processing-splicing factor 8	PRPF8
18.6625	19.2097	18.6528	18.5806	22.5562	20.7517	19.8088	19.8682	24.9661	25.364	23.7122	24.9783	+	Btz_DMSO	20	81	2.80179	0.000564103	4.00892	2.31093	Q9Y5Q8;Q5T7U1;H7BY84;Q5T7U4;Q5T7U0;H0Y5D2	General transcription factor 3C polypeptide 5	GTF3C5
18.771	21.9233	19.9128	21.1747	23.249	21.5978	21.9457	22.9995	26.5023	26.2766	25.0035	26.147	+	Btz_DMSO	11	101	3.29733	0.000571429	3.53434	2.32297	Q13347;Q5TFK1	Eukaryotic translation initiation factor 3 subunit I	EIF3I
19.8318	18.8173	19.2994	19.0826	20.9287	20.4096	19.5787	19.5187	22.9591	23.285	23.2862	23.8185	+	Btz_DMSO	11	41	3.80992	0.000578947	3.22826	2.33213	B4DGU4;P35222;E7EMJ5	Catenin beta-1	CTNNB1
18.7862	19.6162	19.6627	20.599	21.1803	19.5326	19.9016	19.1515	23.8086	23.5941	22.7905	23.7299	+	Btz_DMSO	10	37	3.40482	0.000586667	3.5393	2.3613	Q6IA86;K7ER35;F5GYE9;F5GWY6;F5GX79	Elongator complex protein 2	ELP2
20.3632	19.9377	19.176	21.3114	18.433	19.3088	20.1269	19.7177	22.3784	22.9201	22.4757	23.0018	+	Btz_DMSO	5	20	3.79862	0.000594595	3.29737	2.36488	O60725	Protein-S-isoprenylcysteine O-methyltransferase	ICMT
20.8371	20.5323	20.9689	19.5923	24.8376	24.8609	24.0209	23.3054	27.4488	27.645	27.4221	27.5256	+	Btz_DMSO	26	211	3.88453	0.00060274	3.25417	2.36558	P62195;J3QQM1;J3QSA9;J3KRP2;J3QSE0;J3QLH6;J3QRW1;J3QRR3;J3KTQ9	26S protease regulatory subunit 8	PSMC5
19.9447	19.4156	20.5552	18.9592	19.666	21.8736	21.3264	20.0493	24.1182	24.5874	25.0715	24.0838	+	Btz_DMSO	6	23	3.2169	0.000611111	3.73641	2.37894	Q16186;A0A087WX59;A0A087WUX6	Proteasomal ubiquitin receptor ADRM1	ADRM1
23.775	25.2567	20.7305	27.4835	28.6967	29.1139	27.9021	28.4416	31.4714	31.6721	32.0943	31.3404	+	Btz_DMSO	15	421	4.30503	0.000619718	3.10601	2.38517	P62979	Ubiquitin-40S ribosomal protein S27a;Ubiquitin;40S ribosomal protein S27a	RPS27A
19.7659	19.2307	18.7369	18.9305	18.9378	18.7928	19.8883	19.4174	24.1757	22.5342	21.8728	23.3074	+	Btz_DMSO	10	23	3.26515	0.000628571	3.71346	2.38732	P78395;E7EW99;A0A0G2JRX7;E7EMH2;H7C2P3;A0A0G2JRX8;B5MCY4;B5MD04;A6NFR9;Q5SWL7;Q5VXH5;Q5VWM4;Q5VTA0;O60811;O60809;O95522	Melanoma antigen preferentially expressed in tumors	PRAME
19.2998	20.6806	20.4231	19.4436	19.8342	19.7755	20.2234	21.4173	23.5836	23.182	24.3151	24.5168	+	Btz_DMSO	10	30	3.46554	0.000637681	3.58676	2.40276	P54727;Q5W0S5;H0Y579;Q5W0S4;K7ENJ0;K7ELW1;P54725	UV excision repair protein RAD23 homolog B	RAD23B
19.2375	18.7539	19.9799	20.0789	19.9872	18.3992	20.2022	19.6388	24.2775	25.0867	22.1906	23.4283	+	Btz_DMSO	13	35	2.88789	0.000647059	4.18892	2.40919	Q10713;Q5SXN9	Mitochondrial-processing peptidase subunit alpha	PMPCA
20.0547	19.2552	19.3297	19.6914	22.5727	19.6306	19.893	19.4545	25.1141	25.2465	23.7977	25.018	+	Btz_DMSO	22	77	2.80371	0.000656716	4.40634	2.43861	A0A0C4DGX4;Q13616	Cullin-1	CUL1
19.1517	19.3922	20.7742	20.7119	19.3587	19.9629	19.9837	19.4669	22.989	23.1196	22.2847	22.613	+	Btz_DMSO	5	19	4.74238	0.000666667	3.05852	2.44709	P62487;E9PIU7;H0YEE4;E9PKH3	DNA-directed RNA polymerase II subunit RPB7	POLR2G
19.293	19.4617	20.3627	20.1839	21.9663	21.1824	19.1196	21.0244	25.6755	26.7247	23.5032	27.2877	+	Btz_DMSO	14	98	2.5354	0.000676923	4.97461	2.45023	O00487;C9JW37	26S proteasome non-ATPase regulatory subunit 14	PSMD14
20.1233	18.6143	20.504	20.7546	19.6363	20.263	19.2463	19.3409	22.85	22.6141	22.4281	22.9453	+	Btz_DMSO	7	17	4.69179	0.0006875	3.08771	2.4557	O75792;A0A1W2PP97	Ribonuclease H2 subunit A	RNASEH2A
20.5026	19.4919	20.0611	20.2699	20.0073	19.6069	19.771	20.503	24.2708	24.5695	22.2955	24.358	+	Btz_DMSO	19	47	3.3431	0.000698413	3.90139	2.49369	A6NEM2;P51610;H7C1C4;Q9Y5Z7	Host cell factor 1;HCF N-terminal chain 1;HCF N-terminal chain 2;HCF N-terminal chain 3;HCF N-terminal chain 4;HCF N-terminal chain 5;HCF N-terminal chain 6;HCF C-terminal chain 1;HCF C-terminal chain 2;HCF C-terminal chain 3;HCF C-terminal chain 4;HCF C-terminal chain 5;HCF C-terminal chain 6	HCFC1
20.6595	21.7125	20.9493	23.0516	25.2945	23.9225	21.6406	23.5277	27.9181	28.5346	27.9331	27.7786	+	Btz_DMSO	11	137	2.92103	0.000709677	4.44478	2.5078	P25788;G3V4X5;G3V3W4;G3V5N4;H0YJ03	Proteasome subunit alpha type-3	PSMA3
20.3834	20.7779	20.6332	19.53	19.3532	20.4237	18.3767	20.2177	23.0483	23.2153	23.6463	23.3487	+	Btz_DMSO	6	16	3.59731	0.000721311	3.72181	2.50825	H0Y5K5;Q9Y282;A0A1W2PPS8;H0Y621;H0Y802;H0Y6Z0;A6PVJ2;A0A0C4DH46	Endoplasmic reticulum-Golgi intermediate compartment protein 3	ERGIC3
19.064	20.8161	20.0118	20.0653	21.1565	19.5671	19.6168	19.5377	24.4043	24.6053	22.6922	25.6763	+	Btz_DMSO	10	32	3.00206	0.000733333	4.375	2.52374	P25685;M0R080;M0R128;A0A1B0GX60;M0R1D6;M0QZD0;M0QYT3;M0QXK0	DnaJ homolog subfamily B member 1	DNAJB1
19.29	20.1187	21.5402	20.8046	18.581	19.7997	20.8517	21.4145	24.3075	24.0825	24.0926	25.6317	+	Btz_DMSO	6	29	3.02042	0.000745763	4.36685	2.52961	P15927;Q5TEJ0;Q5TEJ7	Replication protein A 32 kDa subunit	RPA2
19.6467	20.3222	20.9543	20.1205	22.1413	22.2348	21.5023	21.6041	24.9327	26.1155	24.722	25.6278	+	Btz_DMSO	27	111	4.08395	0.000758621	3.47885	2.53901	P33992;B1AHB1;B1AHB2;B1AHA9	DNA replication licensing factor MCM5;DNA helicase	MCM5
21.1405	20.4032	20.3656	20.0959	19.498	19.096	21.6757	18.8556	23.9188	24.1596	23.6339	24.4138	+	Btz_DMSO	6	30	3.15587	0.00077193	4.2502	2.55053	Q09028;H0YF10;H0YCT5;H0YDK2;H0YEU5;E9PNS6;E9PNS2;E9PIC4;C9JPP3;E9PND5	Histone-binding protein RBBP4	RBBP4
20.0776	20.2307	20.9094	19.6871	20.9897	19.6707	19.7555	19.6787	24.9081	24.2049	22.7054	24.4566	+	Btz_DMSO	29	78	3.38091	0.000785714	4.04508	2.56672	Q9NVI1;F8W7R3;H3BP78;H3BQE2;H3BT54;H3BMG4;H3BS60;H3BN35	Fanconi anemia group I protein	FANCI
22.152	19.8084	19.8165	20.3545	20.3274	20.2067	20.1178	19.9186	24.2784	23.8361	22.9642	23.1086	+	Btz_DMSO	17	55	4.38023	0.0008	3.4042	2.57628	Q9H6R0;I3L1L6;Q05BE5;I3L0M5	Putative ATP-dependent RNA helicase DHX33	DHX33
20.7529	20.1421	19.1498	20.5822	19.5749	20.1116	20.3775	19.29	23.125	23.6534	22.9267	23.1455	+	Btz_DMSO	14	37	4.59696	0.000814815	3.37416	2.61144	Q99707;B1ANE3	Methionine synthase	MTR
20.0533	21.2181	21.3733	20.2711	19.821	19.8098	18.7342	19.6523	22.7654	22.7761	22.7298	23.437	+	Btz_DMSO	13	32	4.48009	0.000830189	3.42275	2.61192	Q5LJA5;Q5LJA9;Q9Y5K5;Q5LJB0;H0Y6Y4;H0Y636;H0Y4E0;H0Y4K0	Ubiquitin carboxyl-terminal hydrolase;Ubiquitin carboxyl-terminal hydrolase isozyme L5	UCHL5
19.609	20.4776	20.172	22.5501	24.0357	23.275	21.2975	21.8885	26.8687	26.9218	26.6855	27.1047	+	Btz_DMSO	10	93	3.28723	0.000846154	4.271	2.61561	P25789;H0YN18;H0YMZ1;H0YL69;H0YMI6;H0YMA1;H0YKT8;H0YKS0;H0YLC2;H0YMV3;H0YLS6	Proteasome subunit alpha type-4;Proteasome subunit alpha type;Proteasome subunit beta type	PSMA4
19.1248	19.6365	19.6208	20.3506	19.0918	18.3451	19.5489	19.9324	22.9869	22.6833	22.5071	23.5051	+	Btz_DMSO	12	40	4.00707	0.000862745	3.69101	2.62664	P38606;C9JA17;C9JVW8	V-type proton ATPase catalytic subunit A	ATP6V1A
19.6561	20.1222	18.6351	22.9524	23.4224	23.5512	20.2757	24.2165	27.6443	28.4582	27.9258	27.7579	+	Btz_DMSO	20	158	2.87974	0.00088	5.08009	2.67494	P25786;F5GX11;B4DEV8;F5H112	Proteasome subunit alpha type-1;Proteasome subunit alpha type	PSMA1
20.0826	19.9093	19.524	20.2732	19.4258	20.1805	20.0294	19.5375	23.2544	22.9794	23.0478	22.8716	+	Btz_DMSO	8	25	5.44641	0.000897959	3.245	2.70221	Q9Y2T2;E5RJ52;P53677;H0YBM0;H0YBA0;E7ER80	AP-3 complex subunit mu-1	AP3M1
18.2711	20.0358	19.2972	21.2632	22.6327	23.2304	19.4522	19.9579	27.0359	27.232	25.8356	26.824	+	Btz_DMSO	24	134	2.79641	0.000916667	5.41356	2.71409	Q9Y5V3	Melanoma-associated antigen D1	MAGED1
21.4684	19.2566	19.9761	21.7829	20.0002	18.0615	18.6617	20.0279	24.2107	24.5948	22.2938	24.6423	+	Btz_DMSO	7	22	3.1616	0.00093617	4.74755	2.7245	Q9BQA1;H0Y711	Methylosome protein 50	WDR77
18.4793	21.0848	19.6147	19.6255	18.9805	18.6629	20.1739	19.0058	23.0587	23.1957	22.4399	23.244	+	Btz_DMSO	19	34	4.22056	0.000956522	3.77877	2.7374	Q93009;H3BND8;F5H2X1	Ubiquitin carboxyl-terminal hydrolase 7;Ubiquitin carboxyl-terminal hydrolase	USP7
19.0888	19.5713	20.4012	20.5284	18.878	19.6452	20.5761	20.3012	23.5106	23.195	22.0228	23.2433	+	Btz_DMSO	6	22	3.11074	0.000971963	3.14284	2.09172	P14373;A0A0G2JIZ4;A0A140T9B9;A0A140T9N6;A0A140T9V9;H0Y551;A0A140T9Q6	Zinc finger protein RFP	TRIM27
20.1665	19.3018	19.4288	19.7703	22.1645	20.575	20.0136	19.6223	25.6072	25.4027	24.237	25.1086	+	Btz_DMSO	17	68	3.39902	0.000977778	4.49504	2.74901	P26639;D6RCA5;D6R9F8;D6RDJ6;D6RBR8;B7ZLP8;A2RTX5	Threonine--tRNA ligase, cytoplasmic	TARS
22.8193	23.5215	19.0281	23.8246	23.9681	23.9909	24.9642	24.789	19.6192	21.7078	19.8385	22.2396	+	Btz_DMSO	15	83	2.63097	0.000981132	-3.57676	-2.0934	P46087;F5GWB7;F5H709;F5H5X6;F5GYR3;F5H359;F5H8G6	Probable 28S rRNA (cytosine(4447)-C(5))-methyltransferase	NOP2
19.3281	19.9719	20.2969	20.4888	19.2754	19.2546	19.7759	20.1848	22.6344	22.4432	21.8265	22.3812	+	Btz_DMSO	5	17	4.12516	0.000990476	2.69867	2.10442	P34896	Serine hydroxymethyltransferase, cytosolic	SHMT1
18.7118	20.056	19.2533	19.3342	19.6981	19.6039	19.8062	19.3513	22.9743	22.9357	22.4482	23.015	+	Btz_DMSO	10	24	5.94648	0.001	3.22844	2.77256	Q8N6R0	Methyltransferase-like protein 13	METTL13
19.7549	20.2542	20.3827	19.9332	26.8833	26.2189	24.7942	24.1498	28.9549	29.0536	28.8409	28.958	+	Btz_DMSO	45	396	2.80116	0.001	3.44027	2.10966	Q13200;H7C1H2;C9JPC0;H7C2Q3;F8WBS8	26S proteasome non-ATPase regulatory subunit 2	PSMD2
21.1381	20.4556	19.7507	19.8669	19.6712	19.3455	20.0294	20.4057	23.0301	22.2385	22.5394	22.4746	+	Btz_DMSO	7	24	4.13148	0.00100971	2.70768	2.11109	P49674;B0QY35;B0QY34;B0QY36;H0Y645;J3QQI9;H0Y2N6;H0Y5S9;B4DLF1;H0Y682	Casein kinase I isoform epsilon	CSNK1E;CSNK1D
21.0692	19.6168	20.3971	19.212	20.8786	19.4615	19.7863	20.4091	23.2605	23.3182	23.0229	22.4989	+	Btz_DMSO	11	26	3.65071	0.00101961	2.89128	2.11414	Q8TAF3;F8W9K4;F8W7Q3;C9JC24;F8W7Y5;F8W6P2	WD repeat-containing protein 48	WDR48
18.5918	19.7743	19.2318	19.7099	17.7745	19.0924	18.5502	19.7337	22.4777	22.5289	23.3292	23.7504	+	Btz_DMSO	11	29	3.7376	0.00102326	4.23387	2.78687	Q8TAT6;I3L283;I3L4U9;I3L3I1;A0A0D9SFI9;I3L281	Nuclear protein localization protein 4 homolog	NPLOC4
20.9096	18.5861	19.4316	19.0136	19.9866	20.5405	19.2423	20.8739	23.5807	23.3485	22.3972	24.2644	+	Btz_DMSO	10	32	3.07536	0.0010297	3.23687	2.12174	Q96JJ7;B4DIE3;H3BPB3;H3BT89;H3BVI1	Protein disulfide-isomerase TMX3	TMX3
19.1541	19.9647	20.1359	20.0691	24.5481	24.4192	20.7517	21.3935	27.3313	27.4143	26.1776	27.7288	+	Btz_DMSO	29	215	2.23348	0.00104	4.38482	2.13885	P17980;E9PM69;E9PKD5;E9PMD8;E9PLG2	26S protease regulatory subunit 6A	PSMC3
20.0791	19.4653	19.3936	19.5259	20.4245	18.6149	20.7675	19.5813	23.4404	24.4585	24.8995	24.1565	+	Btz_DMSO	8	23	3.60119	0.00104762	4.39164	2.79725	P15104	Glutamine synthetase	GLUL
20.1685	18.7905	21.0893	20.5465	20.8378	20.4767	19.0336	20.7621	24.3048	23.64	22.5384	24.6358	+	Btz_DMSO	10	45	2.85707	0.00105051	3.50216	2.15363	P11802;F8VYH9;F8VTV8;F8VWX7;F8W1L8;F8VYY1;Q96BE9;F8VXD2;F8VZZ0;F8VZ51;F8VZ13;H0YAZ9;Q9BVE2;E7EUK8;E5RGN0;A0A087X209;A0A087WZU2;F5H6Z0;J3QSD7;Q00534;Q96Q40;O94921;Q07002;Q00536;Q00537;Q9NYV4	Cyclin-dependent kinase 4	CDK4
21.3179	20.4216	19.8008	20.3217	19.4421	19.8529	20.5027	21.3148	23.8331	24.2565	22.5354	23.9384	+	Btz_DMSO	18	47	3.02722	0.00106122	3.3627	2.15887	Q8N163;G3V119;H0YB24;H0YC69;E5RHJ4;E5RFJ3;H0YC58;E5RGU7;A0A087X2B6	Cell cycle and apoptosis regulator protein 2	CCAR2
19.8948	20.3674	19.3695	19.1715	19.4458	20.9719	19.0871	19.2608	23.4069	23.2018	22.4327	22.6295	+	Btz_DMSO	5	22	3.22668	0.00107216	3.22632	2.16437	O96000;H3BPJ9;H3BV16	NADH dehydrogenase [ubiquinone] 1 beta subcomplex subunit 10	NDUFB10
20.2976	19.0382	18.9509	20.7575	22.5645	20.9468	21.75	21.9432	26.4226	26.2195	25.2746	25.408	+	Btz_DMSO	13	77	4.01979	0.00107317	4.03004	2.79834	Q13547;Q5TEE2;E7ESJ6	Histone deacetylase 1	HDAC1
21.0277	19.4236	19.284	18.7913	23.088	21.9526	19.4645	20.7696	25.423	25.4595	24.8436	25.186	+	Btz_DMSO	24	92	2.58471	0.00108333	3.90938	2.18249	Q9Y4C2;C9K0E7;C9J9F4;C9JD13	TRPM8 channel-associated factor 1	TCAF1
20.2072	20.5396	19.6811	20.4663	20.2983	18.8908	20.8708	19.5644	23.5316	24.3135	23.3608	22.3364	+	Btz_DMSO	17	29	2.96602	0.00109474	3.47951	2.18462	Q9H992;F5H6W4;C9J159;H7BZU7	E3 ubiquitin-protein ligase MARCH7	MARCH7
19.6359	19.4883	19.3541	20.5658	18.7586	19.8629	18.0424	21.0362	24.7215	23.7265	23.7181	24.7797	+	Btz_DMSO	7	19	3.26776	0.0011	4.81143	2.79908	D6RID8;Q6P1K8;Q13888;D6RJD3;D6RIT7;D6RGC9;R4GMS9;D6RAW1	General transcription factor IIH subunit 2-like protein;General transcription factor IIH subunit 2	GTF2H2C;GTF2H2
19.9352	20.0219	20.213	20.4132	25.5181	25.0451	22.4837	24.4668	27.9796	28.2745	27.7486	28.2082	+	Btz_DMSO	28	208	2.78764	0.00110638	3.67432	2.19004	P62191;G3V4X1	26S protease regulatory subunit 4	PSMC1
20.0847	20.1758	20.0124	20.3896	19.7155	21.0675	20.5522	20.3383	23.4201	23.7641	22.7214	24.0438	+	Btz_DMSO	12	45	3.5929	0.00111828	3.06898	2.1926	P18031;B4DSN5	Tyrosine-protein phosphatase non-receptor type 1;Tyrosine-protein phosphatase non-receptor type	PTPN1
19.74	19.3936	19.6369	19.7103	18.7606	19.7219	20.0595	19.2313	24.0082	23.9398	21.4228	23.1562	+	Btz_DMSO	5	24	2.83753	0.00113043	3.68844	2.21493	P61962;A0A087WWI6	DDB1- and CUL4-associated factor 7	DCAF7
19.3019	19.0029	19.9598	20.2868	22.3222	21.0828	18.8448	19.9196	25.9734	25.7478	23.2626	24.6586	+	Btz_DMSO	44	118	2.38386	0.00114286	4.36825	2.21503	Q12789;H3BRD0;H3BU55;I3L1Z3;H3BU37	General transcription factor 3C polypeptide 1	GTF3C1
19.6265	19.0787	19.8542	20.0513	19.0374	20.8435	20.7644	19.6845	23.5157	23.2082	23.1305	23.2874	+	Btz_DMSO	8	32	3.43829	0.00115556	3.20301	2.21641	P04818	Thymidylate synthase	TYMS
20.0073	19.1358	18.9626	20.6611	21.92	19.4828	18.5182	20.2029	24.9828	25.0103	22.5768	24.7951	+	Btz_DMSO	30	79	2.44985	0.00116854	4.31025	2.23397	M0R2B7;P28340;M0QZR8;M0QXE6;M0QXQ2;M0QZB4;M0R2I8;M0R3H8;M0R2J2	DNA polymerase;DNA polymerase delta catalytic subunit	POLD1
19.4014	20.9923	18.5427	19.8508	20.8694	18.8623	20.2366	19.9772	23.7223	23.1996	23.1958	22.8484	+	Btz_DMSO	9	23	3.41927	0.00118182	3.25513	2.23563	E7ESC7;Q7L5Y9;D6RE80;B4DQT1;B4DVN3;D6REW7;D6RIB6;D6RDW4;D6RA86;D6R8Z3;D6RID6	Macrophage erythroblast attacher	MAEA
19.3444	21.977	19.1377	20.551	19.1041	23.2961	18.6926	18.5551	25.1644	24.835	24.08	24.9814	+	Btz_DMSO	13	68	2.2395	0.0011954	4.85321	2.24811	P61160;F5H6T1;A0A1B0GWD0;A0A1B0GWH0	Actin-related protein 2	ACTR2
19.5932	20.099	19.898	19.8746	22.1204	20.1692	20.1693	19.3707	23.9573	23.8282	24.2345	24.1352	+	Btz_DMSO	27	68	3.03298	0.0012093	3.58141	2.24908	A0A087X2H1;Q9ULT8;H0YJP0;G3V4V5;H0YJD4;A0A087WVU6;H0YJV8	E3 ubiquitin-protein ligase HECTD1	HECTD1
19.8305	20.2954	19.1823	19.4637	18.8314	19.8021	19.483	20.6086	24.4651	24.4914	21.5869	24.6557	+	Btz_DMSO	5	23	2.60448	0.00122353	4.11848	2.25551	Q9Y3B4	Splicing factor 3B subunit 6	SF3B6
19.8158	20.5	20.8175	19.3253	20.3256	20.13	21.2697	19.5828	23.5075	23.9451	22.9707	23.6389	+	Btz_DMSO	6	27	3.64701	0.0012381	3.18848	2.26777	P19388;A0A087WWX0;A0A087WVZ9;A0A0A0MQR7;A0A087WVN5	DNA-directed RNA polymerases I, II, and III subunit RPABC1	POLR2E
20.6924	19.4509	19.4889	21.2216	24.6587	20.5971	19.9843	23.0479	26.7017	26.2611	27.1527	27.3466	+	Btz_DMSO	37	193	2.29509	0.00125301	4.79356	2.26789	P34932;A0A087WYC1;A0A087WTS8	Heat shock 70 kDa protein 4	HSPA4
19.0207	20.1795	19.3075	23.3388	25.0089	23.2651	20.4578	20.6851	26.8188	26.6706	26.722	26.6094	+	Btz_DMSO	84	299	2.1417	0.00151852	4.35098	2.08083	Q7Z6Z7;H0Y659;A0A087X1S3;A0A087X146	E3 ubiquitin-protein ligase HUWE1	HUWE1
19.4239	19.3295	20.0455	20.9598	19.3653	19.9084	19.836	19.6726	23.1284	23.3268	21.14	23.0911	+	Btz_DMSO	11	28	2.87801	0.00170992	2.976	1.94874	Q9HDC9;H0Y512	Adipocyte plasma membrane-associated protein	APMAP
19.1126	20.0984	19.0337	22.8329	23.1484	22.8763	21.4809	23.1619	25.9408	26.1356	24.5388	26.3134	+	Btz_DMSO	12	91	2.77066	0.00172308	3.06526	1.9527	F8W0J6;F5H4R6;H0YIV4;P55209;F8VY35;F8W020;F8VUX1;F8VXI6;F8VVB5	Nucleosome assembly protein 1-like 1	NAP1L1
20.795	19.3172	20.0729	23.5395	25.7755	24.6414	22.8106	24.0483	27.6587	27.6194	27.2007	27.4986	+	Btz_DMSO	12	107	2.64157	0.00173643	3.1754	1.95287	P28066	Proteasome subunit alpha type-5	PSMA5
20.3376	18.9473	19.7001	19.4962	19.9735	20.4192	18.8	19.845	23.3573	23.0887	22.5025	21.7651	+	Btz_DMSO	6	17	2.99073	0.00175	2.91898	1.9566	Q9UKT7;C9J0Y7	F-box/LRR-repeat protein 3	FBXL3
20.301	19.4706	19.7073	19.256	19.7295	19.6221	19.6183	19.0452	23.8552	22.7117	21.144	22.7322	+	Btz_DMSO	9	24	2.76759	0.00176378	3.10699	1.96855	Q13049;Q5JVY0	E3 ubiquitin-protein ligase TRIM32	TRIM32
19.2218	19.9949	19.383	19.3547	18.8403	20.0932	21.6958	20.6094	24.4725	24.3217	22.2237	24.4708	+	Btz_DMSO	7	29	2.34167	0.00177778	3.56249	1.96921	Q13501;E7EMC7;E9PFW8;D6RBF1;C9J6J8;C9JRJ8;E3W990	Sequestosome-1	SQSTM1
20.3701	20.2907	19.3374	19.138	22.5992	21.3738	19.7945	19.6758	24.5773	24.5729	23.3663	24.9175	+	Btz_DMSO	20	72	2.39144	0.001792	3.49767	1.96993	Q9NNW5;A0A087X295;E9PDU5;E9PBK6;C9K020;C9JFP6;V9GYU1;Q6PKC6;V9GZ65;E5RFX3;F8WE36	WD repeat-containing protein 6	WDR6
20.9911	20.3841	20.2839	18.282	22.081	19.3647	21.4445	20.5586	24.4756	25.0796	23.1383	24.2909	+	Btz_DMSO	8	45	2.49258	0.00180645	3.38389	1.97305	O14929;F8W9G7	Histone acetyltransferase type B catalytic subunit	HAT1
19.025	20.4763	20.2101	19.9099	22.0014	18.9548	18.792	20.5405	23.8074	23.6269	23.715	23.1378	+	Btz_DMSO	8	41	2.41028	0.00182114	3.49961	1.97832	Q9UJW0;E5RGG1;H9KVE0;E5RI97;E5RK21	Dynactin subunit 4	DCTN4
20.4414	18.7655	20.4769	18.5454	20.2253	23.7121	19.9722	19.1404	24.1917	25.3283	24.3158	25.7106	+	Btz_DMSO	23	79	2.0616	0.00183607	4.12412	1.98532	P08237;F8VP00;F8VX13;F8VNX2;F8VZQ1;F8W1J8;F8VSF7;F8VW30;F8VSL1;F8VUB8;F8VYK8;F8VTQ3;F8VZI0;F8VVE3;H0YHB8	ATP-dependent 6-phosphofructokinase, muscle type	PFKM
19.7141	19.7889	19.582	19.7297	19.2555	20.2737	19.8101	21.2185	24.0414	23.568	21.9374	24.431	+	Btz_DMSO	9	32	2.55693	0.00185124	3.35502	1.98771	E7EQB3;Q9BSV6;B0V3J0;A9C4B9;A0A0G2JNK5	tRNA-splicing endonuclease subunit Sen34	TSEN34
19.6676	18.0234	19.8215	19.394	20.2969	19.9552	20.6164	19.7523	23.0729	22.2952	22.6646	24.2676	+	Btz_DMSO	21	37	3.10265	0.00186667	2.91989	1.98834	A0A0A0MRM8;A0A0D9SGC1;E7EW20;Q9UM54;Q5JVM0	Unconventional myosin-VI	MYO6
19.8043	19.909	20.5303	19.2243	20.7361	20.992	20.146	20.1978	23.2852	23.3035	23.2455	22.4912	+	Btz_DMSO	5	21	3.97034	0.00188235	2.56339	1.99381	Q6DU44;P13747	HLA class I histocompatibility antigen, alpha chain E	HLA-E
19.6479	20.2727	20.5286	20.1324	20.1019	19.205	20.8164	20.4112	23.1694	23.0801	22.392	22.9721	+	Btz_DMSO	7	22	3.44047	0.00189831	2.76976	2.00045	Q99741;J3QLN7	Cell division control protein 6 homolog	CDC6
20.2904	19.8232	19.3422	20.6212	21.1883	19.0896	20.5895	21.0525	23.8624	23.5066	23.2183	23.3725	+	Btz_DMSO	8	34	3.0228	0.00191453	3.00999	2.00653	O15160;E7EQB9;D6RDJ3;H0Y723	DNA-directed RNA polymerases I and III subunit RPAC1	POLR1C
19.2603	20.0181	18.6645	19.9265	19.2149	18.9392	18.6479	21.3291	22.7838	22.2346	23.1215	23.4239	+	Btz_DMSO	18	42	2.64512	0.00193103	3.35819	2.02182	Q7KZF4;H7C597	Staphylococcal nuclease domain-containing protein 1	SND1
19.1053	20.4046	19.1847	23.5159	26.3018	25.5334	24.5128	25.0678	28.1021	28.2649	28.1303	28.209	+	Btz_DMSO	17	202	3.51116	0.00194783	2.82265	2.04478	P28074;H0YJM8;G8JLC2;G3V3K3	Proteasome subunit beta type-5	PSMB5
19.7928	19.9766	20.3972	19.2241	21.8821	19.4341	19.6117	21.5346	24.3525	24.2468	23.4839	24.0195	+	Btz_DMSO	11	43	2.66633	0.00196491	3.41006	2.04849	P52907	F-actin-capping protein subunit alpha-1	CAPZA1
19.584	19.5733	20.7187	20.4402	21.8642	22.9007	20.0745	20.5036	26.3542	25.3448	24.0847	24.4816	+	Btz_DMSO	3	25	2.41162	0.0019823	3.73055	2.05065	Q8N726	Tumor suppressor ARF	CDKN2A
18.493	20.3363	20.1134	19.9936	20.069	18.8299	20.2651	20.1244	23.2151	24.4962	21.8074	23.2964	+	Btz_DMSO	6	25	2.72044	0.002	3.38164	2.05816	P28562	Dual specificity protein phosphatase 1	DUSP1
19.9232	18.9361	19.5791	19.4935	20.4044	19.2553	20.1896	20.2814	23.4534	24.4585	21.7381	24.4608	+	Btz_DMSO	16	64	2.62698	0.00201802	3.49498	2.06355	P04844;Q5JYR7;Q5JYR4;F2Z3K5;Q5JYR3;H0Y5M1	Dolichyl-diphosphooligosaccharide--protein glycosyltransferase subunit 2	RPN2
18.8579	20.091	21.433	21.309	22.4776	21.8584	20.1078	20.0606	24.4397	24.3756	24.2888	24.8984	+	Btz_DMSO	19	61	2.7622	0.00203636	3.37455	2.07073	Q9BZE1;S4R369;A6NHR2;H0Y4J2	39S ribosomal protein L37, mitochondrial	MRPL37
21.0315	19.2584	19.3905	19.6637	19.4947	19.865	20.0666	19.4322	22.9851	22.9896	21.6174	22.5076	+	Btz_DMSO	11	26	3.65512	0.00205505	2.81027	2.0715	Q9H8H0;J3QR28;J3QLQ6	Nucleolar protein 11	NOL11
19.2707	21.0374	19.7131	19.3884	19.2177	20.1425	20.306	20.1204	22.8825	22.8074	22.399	21.9234	+	Btz_DMSO	6	21	3.60904	0.00269697	2.55641	1.9211	P49755;G3V2K7	Transmembrane emp24 domain-containing protein 10	TMED10
20.3021	19.5624	20.8172	19.6915	21.4149	18.9315	20.1283	20.1847	23.5031	23.6223	22.1462	23.8904	+	Btz_DMSO	9	27	2.56093	0.00316418	3.12566	1.90628	F5H669;Q8N684;F5H6M0;F5H047;J3QT54;F5H5B7;F5H1W4;F5H2K8;F5H6P5;F5H6A8;F5GXA3;C9JM38;C9J286;C9J323	Cleavage and polyadenylation specificity factor subunit 7	CPSF7
20.9198	18.578	20.3716	19.8517	19.3398	21.4057	20.4552	20.0597	24.9324	25.4358	22.0505	23.2717	+	Btz_DMSO	8	31	2.17825	0.00318797	3.60748	1.91069	E5RJR5;P63208;E7ERH2;F8W8N3;E5RGM3;E5RHM3;E5RGM4	S-phase kinase-associated protein 1	SKP1
19.1356	19.3171	20.1177	20.5085	22.3448	19.5904	20.091	21.9278	23.73	24.2612	24.2684	24.6204	+	Btz_DMSO	12	47	2.43908	0.00358519	3.23152	1.90046	Q06203;D6RCC8;D6RE15	Amidophosphoribosyltransferase	PPAT
19.6163	19.8094	20.8803	19.8293	21.2474	19.3995	20.1754	19.4102	25.0818	24.9691	21.0397	24.6947	+	Btz_DMSO	9	42	1.96976	0.00391304	3.8882	1.88236	O00743;Q5T1S7	Serine/threonine-protein phosphatase 6 catalytic subunit;Serine/threonine-protein phosphatase 6 catalytic subunit, N-terminally processed	PPP6C
21.1216	21.2387	19.7188	20.0279	23.2807	19.4212	20.1908	20.2779	24.721	24.5482	23.7101	24.3475	+	Btz_DMSO	7	44	2.15929	0.00394161	3.53907	1.88293	Q96J01;D6RGZ2;D6REC9;H7C0C5	THO complex subunit 3	THOC3
20.1034	19.9987	21.4678	19.1529	20.7115	19.807	20.7601	19.1799	22.5705	23.0083	22.3836	23.7467	+	Btz_DMSO	7	24	2.93072	0.00397059	2.81266	1.89192	Q14165;F5H1S8;H0YG07;F5GX14	Malectin	MLEC
19.7248	18.6451	20.2941	19.9013	21.9284	21.5844	21.5581	20.8446	23.8595	23.6279	24.0571	23.5335	+	Btz_DMSO	17	67	3.96034	0.00405333	2.29059	1.82326	O95757;E9PDE8;D6RJ96	Heat shock 70 kDa protein 4L	HSPA4L
19.9321	19.1841	18.9765	18.1769	18.3035	18.8964	20.175	19.2442	21.685	21.4355	22.1674	21.7501	+	Btz_DMSO	14	23	3.09097	0.00408054	2.60471	1.83422	O14802;Q7Z755	DNA-directed RNA polymerase III subunit RPC1	POLR3A
19.7894	20.4258	20.9311	21.1612	22.2889	19.7946	20.7614	20.4162	23.8837	23.9681	23.5225	23.3112	+	Btz_DMSO	9	44	2.68365	0.00410811	2.8561	1.83992	A0A1B0GWJ0;A0A1B0GTJ7;P30566;A0A0A6YY92;A0A096LNY6;A0A1B0GTG9;A0A1B0GWF8;A0A096LNY5;A0A096LNY4;A0A096LP92;B4DEP1;A0A096LPA2;A0A096LP72;A0A096LNT0;A0A096LP76;A0A1W2PRX2	Adenylosuccinate lyase	ADSL
19.6093	19.4005	19.1717	21.1657	18.3411	19.3284	18.9966	19.0474	23.8402	23.6767	19.6324	23.6051	+	Btz_DMSO	11	26	1.95053	0.00413605	3.76023	1.84227	P19387;H3BRR2	DNA-directed RNA polymerase II subunit RPB3	POLR2C
19.8289	20.388	20.0245	21.4625	19.9888	18.9437	19.82	18.7763	22.8774	22.5686	20.8565	22.9529	+	Btz_DMSO	6	14	2.63476	0.00416438	2.93166	1.85574	A0A1W2PS69;E9PM72;A0A1W2PRX4;A0A1W2PS27;A0A1W2PRB8;Q9NVC6;A0A1W2PNW7;A0A1W2PNF3;A0A1W2PPP8;A0A1W2PR99;A0A1W2PQ48;E9PKQ4	Mediator of RNA polymerase II transcription subunit 17	MED17
19.12	20.6718	19.8507	20.0078	22.1897	18.8618	20.4878	19.2815	23.9408	24.4621	22.5689	23.5677	+	Btz_DMSO	20	44	2.17347	0.0041931	3.42967	1.85758	P43246;E9PHA6;C9J809	DNA mismatch repair protein Msh2	MSH2
20.0179	20.0234	20.1427	19.8997	18.6639	20.2951	19.9726	20.6872	22.9883	22.9252	21.9543	22.9955	+	Btz_DMSO	9	25	2.83745	0.00422222	2.81113	1.86533	P31350;C9JXC1;A0A0C4DGZ6;H0YAV1;Q7LG56	Ribonucleoside-diphosphate reductase subunit M2	RRM2
19.4969	18.909	19.9617	20.5461	18.7109	19.2617	18.3828	19.377	23.4566	23.8926	19.9372	22.7869	+	Btz_DMSO	12	31	2.09589	0.00425175	3.58526	1.86714	Q6PJG6	BRCA1-associated ATM activator 1	BRAT1
19.4368	19.3351	19.3603	18.4354	22.245	22.5522	22.2773	18.8334	24.976	25.1422	24.556	25.4846	+	Btz_DMSO	14	62	2.11682	0.00428169	3.56275	1.87051	Q04323;E9PJ81;E9PRQ7;A0A087WTZ5;E9PS08	UBX domain-containing protein 1	UBXN1
19.4116	19.5344	18.981	20.0795	23.4811	21.9856	20.9408	19.8435	26.3649	25.7059	23.6078	25.3512	+	Btz_DMSO	20	93	2.04604	0.00431206	3.69472	1.8727	O00311;B1AMW7	Cell division cycle 7-related protein kinase	CDC7
18.3813	20.243	17.0158	19.4101	24.7239	23.5136	22.2232	18.6474	27.2153	26.9214	26.0747	26.4749	+	Btz_DMSO	41	203	1.778	0.00434286	4.39454	1.88052	C9J2Y9;P30876;A0A1W2PPT5;C9J4M6;C9JMN3;C9JZW8	DNA-directed RNA polymerase;DNA-directed RNA polymerase II subunit RPB2	POLR2B
20.4592	18.7494	19.4731	19.6439	23.5197	19.5027	19.6838	18.9129	24.5815	24.0178	24.1025	24.4239	+	Btz_DMSO	16	62	1.97478	0.0043741	3.87664	1.88221	Q9UBE0;B3KNJ4;M0QZS6;M0QX65;M0R054;M0QYM8;M0R286;M0R375;M0QYP2	SUMO-activating enzyme subunit 1;SUMO-activating enzyme subunit 1, N-terminally processed	SAE1
21.0578	19.7532	19.6022	20.2317	26.5583	25.8833	24.0225	23.9574	28.1038	28.2073	28.0081	28.0524	+	Btz_DMSO	33	288	2.39876	0.0044183	2.98751	1.79961	P35998;A0A1W2PQS1;C9JLS9	26S protease regulatory subunit 7	PSMC2
19.1217	20.1105	19.406	19.523	20.3067	21.7133	20.0855	21.4523	24.7952	24.1462	22.434	24.0503	+	Btz_DMSO	19	53	2.42947	0.00444737	2.96701	1.80255	Q13618;A0A087WTG3;H7C1L6;A0A087X1R9;H7C399	Cullin-3	CUL3
23.7008	24.3519	20.2512	25.7754	24.2128	24.0061	25.3334	25.3857	18.5691	19.6128	22.5082	22.8536	+	Btz_DMSO	3	34	1.85657	0.00447682	-3.84856	-1.81457	P62995;H7BXF3;H7C2L4	Transformer-2 protein homolog beta	TRA2B
20.8193	18.2054	19.6151	20.8216	19.0744	19.5336	19.5781	19.8084	22.3968	22.8794	20.7233	23.276	+	Btz_DMSO	5	21	2.54273	0.00471795	2.82022	1.78261	E9PH64;Q9Y6M9;E7EWZ0;E9PF49	NADH dehydrogenase [ubiquinone] 1 beta subcomplex subunit 9	NDUFB9
19.2689	20.2591	20.1334	17.2777	19.1997	19.1516	19.6191	19.8662	23.3444	22.2882	21.5166	21.3612	+	Btz_DMSO	7	16	2.82137	0.00474839	2.66842	1.79717	Q96P11;Q63ZY6	Probable 28S rRNA (cytosine-C(5))-methyltransferase	NSUN5
20.6745	18.8654	20.2633	19.1358	20.6565	20.3924	22.8093	21.2287	25.1443	23.6849	23.5051	24.8083	+	Btz_DMSO	21	68	2.36478	0.00477922	3.01391	1.79732	Q9UKF6;G5E9W3;C9JZH6	Cleavage and polyadenylation specificity factor subunit 3	CPSF3
19.0241	20.8223	19.083	19.5117	19.1951	20.1606	18.1664	18.7608	22.6818	23.933	20.6895	21.7498	+	Btz_DMSO	7	17	2.12523	0.00503797	3.19278	1.76661	Q8TD19;G3V459;G3V2Z5;G3V5V0	Serine/threonine-protein kinase Nek9	NEK9
21.0732	19.6457	20.7755	19.3379	20.1426	20.0539	19.5288	20.7195	23.5303	23.4054	21.862	22.1772	+	Btz_DMSO	7	26	2.77245	0.00507006	2.63249	1.76806	O95900	Probable tRNA pseudouridine synthase 2	TRUB2
19.9487	19.7298	18.4584	19.6981	25.0976	23.8207	22.6553	21.1185	26.3262	26.4456	26.2597	26.0008	+	Btz_DMSO	5	66	1.95446	0.00518182	3.08509	1.66547	A0A1W2PPR8;P01889;F6U0H7;P30480;Q31610;P30462;P30486;P30460;A0A140TA21;A0A140T9D4;P30479;P30466;A0A140T951;A0A140TA02;A0A140T9S9;A0A1W2PNZ7;A0A1W2PNR7;Q31611;A0A0G2JNX1	HLA class I histocompatibility antigen, B-7 alpha chain;HLA class I histocompatibility antigen, B-42 alpha chain;HLA class I histocompatibility antigen, B-81 alpha chain;HLA class I histocompatibility antigen, B-14 alpha chain;HLA class I histocompatibility antigen, B-48 alpha chain;HLA class I histocompatibility antigen, B-8 alpha chain	HLA-B
19.6815	19.0584	19.4668	20.436	18.8202	21.0689	20.3361	20.2596	24.3287	24.3756	20.8402	24.1782	+	Btz_DMSO	17	48	1.8186	0.00521143	3.30948	1.66786	O60341;R4GMP9;R4GMQ1	Lysine-specific histone demethylase 1A	KDM1A
19.3544	19.4921	20.3129	19.4306	24.0101	19.5813	19.5743	20.7266	25.0726	24.8393	23.6457	24.3368	+	Btz_DMSO	25	77	1.72959	0.00524138	3.50052	1.67131	P57740;H0YG15;G3V1T4	Nuclear pore complex protein Nup107	NUP107
19.4261	20.5998	20.1377	20.9706	22.5283	19.7746	18.9037	19.5952	23.7938	23.3302	22.8244	23.0685	+	Btz_DMSO	5	23	1.99735	0.00527168	3.0538	1.67346	A0A087WU53;Q9H0U3	Magnesium transporter protein 1	MAGT1
20.051	20.6899	20.5812	20.2815	20.654	20.3451	18.52	20.5272	22.5917	22.4112	22.3151	22.6255	+	Btz_DMSO	8	23	2.55982	0.00528962	2.47433	1.6423	Q07820;A0A087WT64	Induced myeloid leukemia cell differentiation protein Mcl-1	MCL1
18.7295	20.4211	20.2122	20.9224	20.19	18.6881	19.3017	19.3546	24.2048	24.7772	19.6072	23.8787	+	Btz_DMSO	9	22	1.64759	0.00530233	3.73337	1.67863	P00374;B4DM58;C9JJ68;Q86XF0	Dihydrofolate reductase	DHFR
19.7693	19.8606	19.3742	20.7455	22.2847	19.9127	19.3941	20.1906	23.727	23.984	22.0628	23.7309	+	Btz_DMSO	45	87	2.04155	0.00531868	2.93065	1.65244	Q9NU22;Q5T795;M0QXR3	Midasin	MDN1
19.548	20.3098	21.9151	20.2187	21.2929	20.7015	19.3351	20.3868	23.2064	22.4993	22.4279	23.8826	+	Btz_DMSO	7	30	2.5336	0.00533333	2.57496	1.67888	Q9UNE7;H3BTA3;H3BUD0;H3BS86	E3 ubiquitin-protein ligase CHIP	STUB1
20.4882	19.911	19.2749	18.7745	20.1197	19.4406	18.9868	20.0498	22.244	22.2175	21.9375	21.2013	+	Btz_DMSO	10	23	3.0971	0.00534807	2.25084	1.65256	Q13045;J3KS54;J3KS39;J3QQU5;J3QLR6;J3QQQ2;J3KT47	Protein flightless-1 homolog	FLII
19.6432	20.6978	19.0224	19.6183	22.9161	22.092	20.2022	20.7602	24.0513	24.5792	23.6352	25.0973	+	Btz_DMSO	16	63	2.19543	0.00536471	2.84811	1.68019	Q9UHI6;E9PJ60	Probable ATP-dependent RNA helicase DDX20	DDX20
18.438	19.5102	21.1425	19.6692	19.2228	19.5669	20.2994	19.912	23.5423	23.5732	20.418	23.4305	+	Btz_DMSO	9	24	1.99547	0.00537778	2.9907	1.6536	Q9Y3I1;F8WBR0;F8WDR9	F-box only protein 7	FBXO7
19.4141	20.7994	21.1406	20.2832	23.7814	24.1588	19.2246	22.4728	25.4364	26.2584	26.5737	26.494	+	Btz_DMSO	8	69	1.77669	0.00538365	3.78124	1.75778	A2AEA2;P10321;O19617;A0A140T921;A0A140T9H5;A0A140T9U8;A0A1W2PRU9	HLA class I histocompatibility antigen, Cw-7 alpha chain	HLA-C
20.0781	19.5023	19.2974	20.6463	21.8065	22.0709	21.0107	20.3092	24.0601	24.4751	22.9371	24.0014	+	Btz_DMSO	17	68	2.5976	0.00539645	2.56911	1.69368	Q969V3;K7EMW4;K7ELZ9;A0A0C4DGP7;K7ENM2;K7EQ66;K7EN96	Nicalin	NCLN
19.4985	20.178	21.1543	20.2145	21.0797	21.3019	20.2062	20.8313	22.7269	23.0209	22.758	23.7537	+	Btz_DMSO	7	28	3.22584	0.00540782	2.21008	1.65397	O43819	Protein SCO2 homolog, mitochondrial	SCO2
20.877	18.9395	20.6574	19.8405	21.0248	22.1521	22.3899	21.7225	24.3997	24.577	23.2784	25.2717	+	Btz_DMSO	14	70	2.61705	0.00542857	2.55935	1.69459	Q9UJZ1;A0A087WYB4;F2Z2I8	Stomatin-like protein 2, mitochondrial	STOML2
19.537	18.9876	19.9742	19.1512	22.351	23.141	19.7562	18.3805	24.5686	23.9435	24.7313	24.4541	+	Btz_DMSO	10	37	1.69322	0.0054382	3.51718	1.65679	Q9NRN7;E9PLW6;E9PNF3	L-aminoadipate-semialdehyde dehydrogenase-phosphopantetheinyl transferase	AASDHPPT
19.9245	19.5257	20.2516	20.0254	19.1382	24.2778	20.8033	21.9054	25.819	25.2446	24.2356	25.298	+	Btz_DMSO	8	51	1.73543	0.00546108	3.61811	1.70066	Q9Y241;C9JAW5;C9JNU6;A8MV81	HIG1 domain family member 1A, mitochondrial	HIGD1A
20.0167	19.681	19.9396	19.2657	22.6144	21.8698	19.7165	20.6433	24.5758	24.7756	23.0158	24.1498	+	Btz_DMSO	10	51	2.08364	0.00546893	2.91823	1.66404	Q8NBQ5;D6RCD0	Estradiol 17-beta-dehydrogenase 11	HSD17B11
17.9293	19.0557	20.3873	19.5316	23.9172	21.319	21.0004	21.3276	24.8281	25.4312	23.8675	25.7682	+	Btz_DMSO	35	121	2.08089	0.00549398	3.08269	1.71517	Q10570;A0A087X101;A0A087WTV4;E9PIM1	Cleavage and polyadenylation specificity factor subunit 1	CPSF1
19.7779	22.1831	18.6112	19.3171	23.7811	22.8266	21.7908	23.9992	25.51	25.8188	25.7115	25.7424	+	Btz_DMSO	32	143	2.65216	0.00552727	2.59625	1.72011	Q15393;H3BMB0;J3QL37;I3L4G7;J3QRB2;J3QKV4	Splicing factor 3B subunit 3	SF3B3
18.1123	19.2439	19.8887	19.0302	19.5391	20.2859	20.0229	19.3646	23.2414	22.137	21.6269	21.9314	+	Btz_DMSO	5	13	2.98271	0.00556098	2.43102	1.7228	Q9Y5R8;I3L3V5;I3L3S0;I3L1R8	Trafficking protein particle complex subunit 1	TRAPPC1
19.8317	19.5819	20.8608	20.2267	19.857	18.7615	20.2274	20.3384	22.5932	23.0775	22.6733	21.3301	+	Btz_DMSO	3	10	2.6211	0.00559509	2.62247	1.72314	O60830;V9GYS0;V9GYU0	Mitochondrial import inner membrane translocase subunit Tim17-B	TIMM17B
19.6917	20.2289	18.7428	20.4399	20.7172	19.4225	20.3587	20.2838	22.9948	23.2755	21.5505	23.4378	+	Btz_DMSO	9	29	2.66351	0.00562963	2.61911	1.73317	Q8NBM4;X6R5E5	Ubiquitin-associated domain-containing protein 2	UBAC2
20.5303	21.5879	19.7734	19.4419	19.7088	19.9734	20.7293	18.7142	22.9796	22.5165	21.4197	23.2457	+	Btz_DMSO	25	39	2.50632	0.0056646	2.75894	1.74701	Q9NR09;H7C094;H7C3P0	Baculoviral IAP repeat-containing protein 6	BIRC6
19.7348	20.668	21.0217	19.9931	19.9716	21.1067	19.465	20.548	24.4644	22.8641	22.2971	22.6431	+	Btz_DMSO	8	25	2.46838	0.0057	2.79433	1.74945	Q6NXE6;B4E1N1;H0YH65;F5GWV0;F5H4P3;F5H2X2;F5H2K4;F5H3X1;F5H052;H0YGQ5;F5H6J3;F5H7V0;F5GZP0;H0YGL0	Armadillo repeat-containing protein 6	ARMC6
18.9253	19.5239	19.8939	20.1293	18.1911	19.9634	19.034	20.7323	23.4077	22.6663	20.8536	22.4734	+	Btz_DMSO	13	26	2.00748	0.00584946	2.87005	1.62048	Q6PD62;H0YCE8	RNA polymerase-associated protein CTR9 homolog	CTR9
21.2342	20.0198	19.2943	20.1162	25.0615	24.4858	23.296	22.9114	26.5919	26.9229	25.5809	27.0737	+	Btz_DMSO	22	151	2.29706	0.00588108	2.60367	1.62292	P50454;E9PPV6;E9PR70;E9PKH2;E9PK86;E9PMI5;E9PNX1;E9PJH8;E9PIG2;E9PRS3;E9PQ34;H0YEP8;E9PLA6	Serpin H1	SERPINH1
20.2449	18.9447	20.4853	20.1183	20.0116	19.9317	19.992	20.6765	22.7863	23.3574	21.1417	23.8685	+	Btz_DMSO	13	44	2.27886	0.00591304	2.63553	1.6297	P55084;F5GZQ3;B5MD38;C9JEY0;C9JE81;C9K0M0	Trifunctional enzyme subunit beta, mitochondrial;3-ketoacyl-CoA thiolase	HADHB
20.2635	18.9752	20.098	19.8835	19.6808	19.3482	18.6998	19.6633	22.0488	22.3382	20.3466	23.0197	+	Btz_DMSO	7	20	2.25841	0.00605236	2.59034	1.60617	Q05048;A0A0A0MSZ9;A3KFI9	Cleavage stimulation factor subunit 1	CSTF1
19.918	20.3056	19.0832	19.5014	22.8384	18.8106	18.9359	20.5896	24.4018	24.6412	21.5453	24.8618	+	Btz_DMSO	16	63	1.57711	0.00608421	3.56888	1.60734	P11172;E9PFD2;F2Z3P2;F2Z303;F8WDG4	Uridine 5-monophosphate synthase;Orotate phosphoribosyltransferase;Orotidine 5-phosphate decarboxylase	UMPS
19.5165	18.9539	18.6711	19.5034	19.7049	20.3698	20.2413	19.3334	21.6896	22.472	21.8783	21.9421	+	Btz_DMSO	10	15	3.40671	0.0061164	2.08317	1.61062	Q14997;F8WBH5	Proteasome activator complex subunit 4	PSME4
20.1984	19.2996	20.0396	19.2449	21.658	18.5601	20.5079	20.5052	23.423	22.9374	22.1935	23.8896	+	Btz_DMSO	11	35	2.04696	0.00614894	2.80309	1.61302	Q9NTX5;H0Y5L2;J3KP84;E9PPG7;E9PRU6;F2Z2D6;E9PJS8;E9PLY6;H0YCS9;H0Y525;E9PIU8	Ethylmalonyl-CoA decarboxylase	ECHDC1
19.2977	20.6127	20.0149	20.9555	20.9449	18.4928	20.4963	19.2332	25.8069	26.1935	19.1626	26.2108	+	Btz_DMSO	13	66	1.33338	0.00618182	4.55165	1.61446	P49720;A0A087WUL2;A0A087WXQ8;A0A087WY10	Proteasome subunit beta type-3	PSMB3
19.4415	20.0883	20.3653	19.6204	23.1936	20.0351	19.5073	20.3535	24.0632	24.8396	22.4539	24.3741	+	Btz_DMSO	29	96	1.75347	0.0065285	3.16035	1.60034	Q86VP6;A0A0C4DGH5;H0YH27	Cullin-associated NEDD8-dissociated protein 1	CAND1
19.3496	19.0613	18.7674	21.3846	26.9639	25.5903	19.5568	20.8025	28.0632	27.8923	27.6831	27.276	+	Btz_DMSO	36	231	1.32555	0.0065625	4.50027	1.60243	Q9UNF1;Q5H909;Q5H907;A0A087X070;G5E9N2;Q12816;B1AKE8	Melanoma-associated antigen D2	MAGED2
20.2145	19.8255	19.2023	19.946	20.0708	20.458	20.5039	20.3415	22.0123	22.2386	21.9991	22.5823	+	Btz_DMSO	3	15	4.50603	0.00666667	1.86454	1.59723	Q9BVK6	Transmembrane emp24 domain-containing protein 9	TMED9
18.9954	18.6184	18.1185	19.6021	20.254	19.8998	20.1585	20.4493	22.9686	23.6467	21.6315	21.9586	+	Btz_DMSO	14	30	2.58951	0.00670103	2.36095	1.59871	A0A0C4DFL7;Q16850;H7C0D0;C9IYR8	Lanosterol 14-alpha demethylase	CYP51A1
19.0964	19.2702	19.5034	20.8327	23.9002	22.8223	19.4132	19.6207	25.7353	25.0471	23.8405	25.0157	+	Btz_DMSO	33	103	1.56091	0.00684	3.47056	1.57862	Q5SRE5;H7C4K7	Nucleoporin NUP188 homolog	NUP188
18.1577	21.5911	20.2336	19.4943	24.7411	24.7307	21.1649	24.416	26.6687	27.3459	26.2899	26.74	+	Btz_DMSO	29	185	1.8089	0.00687437	2.99793	1.58084	P49368;B4DUR8;E9PRC8;Q5SZX6;Q5SZW8;E9PM09;E9PQ35;Q5SZX9	T-complex protein 1 subunit gamma	CCT3
19.1549	18.9517	19.4322	19.4421	22.1993	22.1647	20.008	22.7505	25.0628	24.6318	23.6176	24.4343	+	Btz_DMSO	25	94	2.10815	0.00690909	2.65598	1.58337	O75694;E9PF10;D6RA13	Nuclear pore complex protein Nup155	NUP155
19.2629	21.2981	20.7805	20.9512	21.6652	19.1378	20.4622	19.5204	23.2561	22.405	22.3258	22.9934	+	Btz_DMSO	10	26	2.24498	0.00694416	2.54866	1.58608	O15355	Protein phosphatase 1G	PPM1G
19.0979	19.082	19.758	20.7707	22.0814	19.6909	19.2138	20.473	23.8111	23.7249	21.806	23.468	+	Btz_DMSO	21	48	1.95129	0.00697959	2.83773	1.58944	P42695;G3V1A9;E9PKK4;E9PQA3;E9PLE0	Condensin-2 complex subunit D3	NCAPD3
19.5527	19.6809	20.674	19.0304	24.4263	22.3457	20.3223	18.6742	26.2059	26.2855	23.278	25.2697	+	Btz_DMSO	25	125	1.43214	0.007	3.81764	1.57154	Q9Y4R8;H3BRS3;H3BU45	Telomere length regulation protein TEL2 homolog	TELO2
20.7265	19.5177	20.2274	20.9871	21.9721	21.7483	18.3505	18.741	24.3163	22.6108	22.8241	23.954	+	Btz_DMSO	6	33	1.66153	0.00703448	3.22331	1.57372	P48507	Glutamate--cysteine ligase regulatory subunit	GCLM
20.5316	20.2514	19.4984	18.6805	19.3193	20.8795	20.7284	20.8703	22.73	23.2235	22.3911	22.4353	+	Btz_DMSO	9	20	2.73598	0.00706931	2.24559	1.57695	Q9UJP4;K7ESH2;K7ELI0;K7EMF2	Kelch-like protein 21	KLHL21
20.9581	18.9479	19.9753	19.8398	20.3415	19.1143	20.4847	20.1542	24.2309	23.8232	20.8731	22.6198	+	Btz_DMSO	11	29	1.89912	0.00710448	2.86308	1.5776	Q8N7H5;B4DGJ5	RNA polymerase II-associated factor 1 homolog	PAF1
20.3628	19.0479	20.5248	20.5242	18.583	19.2606	19.0902	24.2416	23.8156	24.4697	23.8174	23.6892	+	Btz_DMSO	9	20	1.46972	0.0072	3.65414	1.56462	P01106;H0YBT0;A0A087WVR4;A0A087WUS5;A0A0B4J1R1;H0YBG3	Myc proto-oncogene protein	MYC
21.1489	19.998	19.423	19.3063	21.2883	22.1215	21.3687	20.0223	23.5128	24.3679	22.4747	24.4839	+	Btz_DMSO	18	55	2.11771	0.00752294	2.50964	1.53308	O94906	Pre-mRNA-processing factor 6	PRPF6
20.2039	20.5492	19.362	18.9728	20.9147	21.0961	19.9773	20.961	23.0847	23.3671	21.8843	23.5676	+	Btz_DMSO	9	33	2.57142	0.0075576	2.23865	1.53763	Q9UG56;H0Y7P7;B1AKM8;B1AKM6	Phosphatidylserine decarboxylase proenzyme;Phosphatidylserine decarboxylase alpha chain;Phosphatidylserine decarboxylase beta chain	PISD
19.9521	19.9657	20.3977	20.0927	24.1871	23.5	18.9816	19.7224	25.7147	24.9782	24.7618	25.2738	+	Btz_DMSO	14	87	1.44715	0.00759259	3.58437	1.53903	Q9Y679	Ancient ubiquitous protein 1	AUP1
20.6705	20.3337	19.765	19.545	18.8327	20.1231	20.5189	20.2527	22.1888	21.7584	22.2888	22.1739	+	Btz_DMSO	5	11	2.82632	0.00759615	2.17061	1.5577	Q9H7D7;H0Y9R3;H0Y917	WD repeat-containing protein 26	WDR26
18.6176	20.9704	18.4045	20.4664	22.2137	19.5793	18.3979	19.162	24.3788	23.4913	20.8484	23.9203	+	Btz_DMSO	19	53	1.56239	0.00762791	3.32147	1.54778	Q8NI27;A0A0C4DG98;H0Y815;F2Z2V2	THO complex subunit 2	THOC2
19.1098	19.1891	20.9733	19.6228	19.6639	19.4222	18.3426	18.6101	21.4647	21.004	21.3767	20.6931	+	Btz_DMSO	2	10	2.95885	0.00763285	2.12493	1.55886	O75563	Src kinase-associated phosphoprotein 2	SKAP2
19.3991	19.8664	20.0287	19.3451	25.6344	24.8621	24.6935	24.618	26.8761	26.9222	26.7419	26.9277	+	Btz_DMSO	12	126	3.71456	0.00766355	1.91496	1.54795	P55036;Q5VWC4;A6PVX3;H0Y3Y9;H0Y561	26S proteasome non-ATPase regulatory subunit 4	PSMD4
18.9834	19.305	19.6103	19.215	19.9204	20.4883	20.3629	19.7545	22.0959	21.7026	22.2229	22.0466	+	Btz_DMSO	7	20	4.0031	0.0076699	1.88546	1.56167	Q08209;E7ETC2;Q5F2F8;P16298;E9PPC8;E9PK68;P48454;H0YB02;H0YC26;G3V111	Serine/threonine-protein phosphatase 2B catalytic subunit alpha isoform;Serine/threonine-protein phosphatase;Serine/threonine-protein phosphatase 2B catalytic subunit beta isoform	PPP3CA;PPP3CB
19.8845	19.4216	19.0966	19.2933	22.2893	22.0722	18.7511	20.9984	24.1334	23.7592	23.6947	23.7857	+	Btz_DMSO	5	33	1.8664	0.00769953	2.81549	1.55069	Q8TCT9;A0A075B6F6;A0A0C4DGU3	Minor histocompatibility antigen H13	HM13
19.9564	19.9503	20.3942	19.9763	21.1155	20.2784	20.6982	19.8116	24.3983	23.114	21.5996	22.9524	+	Btz_DMSO	14	29	2.14147	0.00773585	2.54018	1.55172	O15294;C9JZL3	UDP-N-acetylglucosamine--peptide N-acetylglucosaminyltransferase 110 kDa subunit	OGT
19.8235	25.4461	19.3076	23.0244	23.5763	25.0315	23.1617	24.6073	19.6195	21.9144	22.6066	21.2141	+	Btz_DMSO	8	51	1.92346	0.00777251	-2.7556	-1.55328	Q08380;K7EP36;K7ESM3;K7EKQ5;K7EJY8;K7EQT9;K7ES75;K7EN99;K7ERZ6;K7EJD3	Galectin-3-binding protein	LGALS3BP
19.3359	20.9335	20.6991	19.7073	19.5048	19.9074	19.5436	19.5753	23.5337	21.9064	20.5455	22.8044	+	Btz_DMSO	13	26	2.12048	0.00780952	2.56472	1.55433	P08240	Signal recognition particle receptor subunit alpha	SRPR
20.9967	19.7571	19.3241	19.7136	22.1772	19.7159	20.6325	19.4492	23.8566	23.9682	21.923	23.2698	+	Btz_DMSO	8	35	1.92633	0.00784689	2.76072	1.55596	Q96GD4;J3QLN8;J3QR41;J3KTD6;J3KT86;J3KRJ2;J3KRF8;B4DXA6;A0A0A0MSY3;Q5Y191;Q9UQB9	Aurora kinase B	AURKB
24.8589	24.9597	19.7921	24.3429	24.8723	25.2368	25.271	24.7529	22.9931	23.5711	22.8466	20.4605	+	Btz_DMSO	5	44	1.97988	0.00796476	-2.56539	-1.50965	H0Y5B4;H7BZ11;J3KQN4;P83881;H7BY91;H0Y3V9;R4GN19	60S ribosomal protein L36a	RPL36A;RPL36A-HNRNPH2
23.5171	22.3697	19.8101	22.4399	23.1776	23.7143	23.865	22.591	21.7111	21.9416	20.2927	20.1292	+	Btz_DMSO	1	29	2.24625	0.008	-2.31835	-1.49407	Q969Q0	60S ribosomal protein L36a-like	RPL36AL
20.7157	20.4714	20.0637	19.9231	21.9635	22.6939	18.9947	20.2195	23.388	24.3416	23.6399	23.9062	+	Btz_DMSO	11	50	1.78836	0.008	2.85101	1.53091	Q9HCU5;B5MC98;H7C2N7;H7C0W3;F8WCS5	Prolactin regulatory element-binding protein	PREB
21.0952	20.6208	19.5237	18.3358	24.3691	19.0867	18.8372	20.581	24.1417	23.218	24.1768	25.676	+	Btz_DMSO	39	111	1.39608	0.008	3.58465	1.51001	Q9NYU2;H7BZG0;F8WCI2;F8WCE6	UDP-glucose:glycoprotein glucosyltransferase 1	UGGT1
19.6712	18.7983	19.9662	19.9069	22.342	21.142	19.5949	19.3128	23.2381	23.3684	22.6527	23.495	+	Btz_DMSO	17	55	1.91519	0.00803463	2.5906	1.49665	O15067;H0YGH1;J3QSG0;J3QSH6;J3KTQ5;J3KTL4;J3KT98	Phosphoribosylformylglycinamidine synthase	PFAS
19.5675	20.5714	19.8302	19.3996	19.3847	21.4781	18.8764	19.3706	23.4345	22.652	21.2396	22.2985	+	Btz_DMSO	17	37	1.92756	0.00803556	2.62873	1.51356	Q99570;D6RJ98;D6RAC3;D6RBB7	Phosphoinositide 3-kinase regulatory subunit 4	PIK3R4
19.5882	19.0724	19.5302	19.0347	18.746	20.3962	20.2759	19.1723	22.817	23.2924	20.594	22.1647	+	Btz_DMSO	2	11	1.93907	0.00806957	2.56939	1.49754	Q9UDW1	Cytochrome b-c1 complex subunit 9	UQCR10
20.5425	18.9393	20.1677	20.6144	23.718	22.8949	20.9127	19.8372	25.1734	24.6584	24.33	24.7681	+	Btz_DMSO	11	66	1.72389	0.00807143	2.89179	1.51633	P63151;Q66LE6;A0A1W2PQI2;E5RIY1;E5RFR9;Q00005;H0YB06;Q9Y2T4	Serine/threonine-protein phosphatase 2A 55 kDa regulatory subunit B alpha isoform	PPP2R2A
20.3927	19.6822	19.9188	18.7785	20.2593	21.1165	21.0688	18.7948	22.6585	22.7336	22.3789	22.7567	+	Btz_DMSO	9	33	2.25985	0.0081048	2.32205	1.49917	Q00535	Cyclin-dependent-like kinase 5	CDK5
21.0398	19.8591	18.9822	20.1575	23.3765	22.8514	21.57	21.6804	25.2638	25.4824	23.3807	25.5466	+	Btz_DMSO	20	105	2.01956	0.00810762	2.5488	1.51671	P43490;A0A0C4DFS8;C9JG65;C9JF35	Nicotinamide phosphoribosyltransferase	NAMPT
19.1977	19.9187	19.8544	20.0965	19.2227	19.8847	18.9848	19.1854	22.9272	22.2331	19.862	22.5953	+	Btz_DMSO	6	15	1.93317	0.00814035	2.58497	1.50084	Q5T9L3;E9PKJ0;E9PJW4;H0YCG9;E9PM62;E9PM23;Q7Z430	Protein wntless homolog	WLS
20.2474	19.9128	18.8183	20.9333	19.1683	19.2718	19.9966	19.3782	22.8192	24.2523	19.4679	24.5406	+	Btz_DMSO	8	28	1.51493	0.00814414	3.31624	1.52257	E7EM64;Q7L5N1;H7C3T0	COP9 signalosome complex subunit 6	COPS6
20.1174	20.2098	18.9867	19.1697	23.8103	23.0558	21.9741	21.157	25.3294	24.6823	24.474	25.1572	+	Btz_DMSO	33	119	2.09835	0.00817167	2.41137	1.49023	E7EX90;Q14203;Q6AWB1;E7EWF7;C9JJD0;C9JUI8;C9J1B7;C9JZA4;C9JTE5;C9JJN7;C9JKG6;E9PCY0	Dynactin subunit 1	DCTN1;DKFZp686E0752
27.9104	26.9832	19.1934	26.7917	27.511	27.6033	28.0573	27.3658	25.5555	25.9185	24.9588	26.1645	+	Btz_DMSO	11	172	3.22957	0.008181	-1.98501	-1.52517	M0R3D6;M0R1A7;Q02543;M0R117;M0R0P7	60S ribosomal protein L18a	RPL18A
20.0814	20.4301	19.4099	18.9142	24.2137	18.3489	19.5876	19.5769	23.889	24.3507	23.4589	24.1092	+	Btz_DMSO	3	29	1.44436	0.00821818	3.52019	1.52552	P63167;F8VXL2;F8VRV5	Dynein light chain 1, cytoplasmic	DYNLL1
19.6477	19.5303	20.9516	20.3704	20.5892	21.9029	18.9395	21.1164	23.0497	22.7144	22.8386	23.8807	+	Btz_DMSO	3	16	1.97268	0.00827004	2.48387	1.47878	V9GZ56;Q9Y4Z0;U3KQS7;U3KQK1;M0QXB0	U6 snRNA-associated Sm-like protein LSm4	LSM4
21.0004	21.2223	19.1649	21.1901	23.7359	21.0078	20.9022	20.8701	24.2988	24.3705	24.0115	23.956	+	Btz_DMSO	9	46	1.92425	0.00830508	2.53018	1.47927	Q99733;C9J6D1;C9JZI7;A8MXH2;E9PNW0;E9PJJ2;E9PS34;E9PNJ7;E9PKT8;E9PKI2;E9PP22;H0YCI4;C9J1B1	Nucleosome assembly protein 1-like 4	NAP1L4
20.425	19.3867	20.5099	19.8583	25.1259	23.4271	21.0802	20.7619	26.125	25.7152	24.8888	25.8919	+	Btz_DMSO	23	126	1.54563	0.00834043	3.05642	1.47984	Q8WVX9;E9PNW8;E9PPB8	Fatty acyl-CoA reductase 1	FAR1
19.9152	20.2047	19.7488	19.3452	23.2314	19.8112	20.6091	20.4174	23.8804	23.7522	23.0646	23.9593	+	Btz_DMSO	14	55	1.8249	0.00837607	2.64687	1.48329	Q15645;H0YAL2	Pachytene checkpoint protein 2 homolog	TRIP13
19.9527	19.3835	20.6477	20.8924	21.7772	21.8917	20.2047	19.5121	23.3878	23.8124	22.2313	23.8842	+	Btz_DMSO	4	19	1.913	0.00877366	2.48251	1.45922	F5GX77;Q9UI30;F5GYQ2	Multifunctional methyltransferase subunit TRM112-like protein	TRMT112
19.2967	19.6154	18.882	20.991	20.6803	19.7938	19.5786	18.9494	21.6466	21.5151	22.847	21.6158	+	Btz_DMSO	12	19	2.39675	0.00880992	2.15562	1.45971	A0A0A0MTN0;Q13617;Q5T2B5;Q5T2B7	Cullin-2	CUL2
26.3178	26.2542	19.7343	26.4599	26.0038	26.3724	27.172	26.4472	24.5816	24.3546	23.9796	25.184	+	Btz_DMSO	6	50	2.86746	0.00884647	-1.97388	-1.46074	P49207	60S ribosomal protein L34	RPL34
19.2025	20.2767	19.0364	20.3194	22.225	21.9006	20.7545	22.9466	23.8305	24.3635	23.624	25.3124	+	Btz_DMSO	22	83	2.11224	0.00888333	2.3259	1.46099	Q5T5C7;P49591	Serine--tRNA ligase, cytoplasmic	SARS
19.3792	20.1433	19.9271	19.8613	20.4858	19.9926	18.7812	20.3579	22.0287	22.1494	22.3099	21.4788	+	Btz_DMSO	4	14	2.55411	0.0089205	2.08731	1.46116	Q8WU67;J3KTE1;J3QQR0	Phospholipase ABHD3	ABHD3
20.033	19.6813	19.1572	19.4649	21.0632	19.5691	20.3494	20.6494	23.1463	21.4571	22.6337	23.1868	+	Btz_DMSO	12	29	2.29019	0.00894694	2.19819	1.4539	P61221;D6R9I9;H0Y990;D6RGF4	ATP-binding cassette sub-family E member 1	ABCE1
20.4299	19.9061	20.439	20.0596	23.9161	20.7964	20.5496	19.5694	25.0301	24.3151	22.9736	24.4166	+	Btz_DMSO	28	83	1.54811	0.00895798	2.976	1.46186	Q8WUM0	Nuclear pore complex protein Nup133	NUP133
19.7879	20.2656	19.1305	20.1449	23.3709	21.5164	21.1311	21.6034	24.8762	23.7557	23.5003	24.97	+	Btz_DMSO	20	65	2.03993	0.00898361	2.37013	1.45754	B0YIW6;P48444;Q6P1Q5;E9PK34	Coatomer subunit delta	ARCN1
18.6481	20.8727	20.5434	20.1195	19.1152	19.4474	18.9242	20.0997	22.1841	21.9146	20.4451	21.498	+	Btz_DMSO	3	12	2.42547	0.00931174	2.1138	1.4467	O95456;F8WBH7	Proteasome assembly chaperone 1	PSMG1
20.0223	20.3736	19.9113	19.1833	23.6442	23.0393	20.3874	18.3585	25.4741	25.4274	23.6972	24.1693	+	Btz_DMSO	7	32	1.36574	0.00934959	3.33466	1.44727	O00767	Acyl-CoA desaturase	SCD
20.4739	19.5785	19.3592	20.6092	19.9827	18.9064	20.0672	19.2274	22.674	22.278	20.1862	22.4333	+	Btz_DMSO	8	17	1.97514	0.00935968	2.34693	1.42986	Q9UNX4;Q6PDA5	WD repeat-containing protein 3	WDR3
19.6685	20.3554	19.3064	19.2785	21.2235	19.4031	18.7411	20.0142	23.1405	23.2656	20.5772	22.8313	+	Btz_DMSO	6	21	1.71249	0.00939683	2.60816	1.43031	P47755;C9JUG7;F8W9N7;A0A0D9SET8	F-actin-capping protein subunit alpha-2	CAPZA2
20.8683	20.4784	20.191	20.5229	20.7084	19.7284	20.3844	18.0462	23.0203	21.4878	21.4132	22.8727	+	Btz_DMSO	5	15	1.82764	0.00943426	2.48163	1.43085	Q9BUB7;D4PHA6	Transmembrane protein 70, mitochondrial	TMEM70
28.6864	27.7392	19.312	28.0471	28.3235	28.6691	28.9651	29.0827	26.5055	26.7703	25.6867	27.7425	+	Btz_DMSO	25	323	2.41733	0.009472	-2.08387	-1.43088	P39023;G5E9G0;H7C422;H7C3M2;B5MCW2;F8WCR1;Q92901	60S ribosomal protein L3	RPL3
19.924	19.284	19.4044	18.707	19.623	20.4984	20.3316	18.1138	20.8135	22.6311	22.629	22.2396	+	Btz_DMSO	6	15	1.8977	0.00951004	2.43659	1.43838	Q6PEW1;P0CG32	Zinc finger CCHC domain-containing protein 12	ZCCHC12
20.8094	19.5886	19.8608	19.077	23.9709	22.5153	20.1845	19.7146	25.0376	24.954	23.3065	24.9651	+	Btz_DMSO	13	68	1.46959	0.00952756	2.96951	1.42398	P78346;Q5VU11;Q5VU10	Ribonuclease P protein subunit p30	RPP30
19.4989	27.978	20.9141	22.028	25.2011	25.0885	23.5699	25.4102	26.4679	27.0189	26.9265	27.2174	+	Btz_DMSO	41	287	2.45304	0.00954839	2.09028	1.44153	P55072;C9JUP7;C9IZA5	Transitional endoplasmic reticulum ATPase	VCP
19.9158	19.969	19.8136	19.7629	20.9128	21.4218	20.565	20.2248	23.4126	23.1742	23.0055	21.7425	+	Btz_DMSO	11	28	2.40416	0.00982946	2.0526	1.4133	Q9BTE3	Mini-chromosome maintenance complex-binding protein	MCMBP
20.7266	20.0374	19.6828	19.48	20.0898	20.0093	20.0461	19.842	22.3425	22.1783	20.9007	22.1362	+	Btz_DMSO	15	18	2.86669	0.0098677	1.89264	1.41565	P49815;H3BMQ0;H3BQK4;H3BQY7;Q5HYF7;H3BNT5	Tuberin	TSC2
21.3434	18.8206	19.0981	19.6773	22.6607	20.4179	19.599	20.4801	23.1717	23.6893	22.8806	22.953	+	Btz_DMSO	8	29	1.89448	0.00990625	2.38419	1.41895	Q96EI5;A2RQR6;D6RD44;D6RIH3;D6RCE9;Q9H3H9;J3KQY4;D6RHZ1	Transcription elongation factor A protein-like 4	TCEAL4
21.2983	19.5869	19.9673	20.7637	22.3449	22.3487	19.0119	18.933	23.2047	24.0587	22.7454	24.1675	+	Btz_DMSO	19	51	1.5025	0.0099451	2.88445	1.41906	O95573;F5GWH2;C9JC11;F5H062	Long-chain-fatty-acid--CoA ligase 3	ACSL3
19.3475	19.7831	20.3969	21.0537	21.0641	19.6407	20.7159	19.9868	22.5387	22.1297	21.7159	23.6057	+	Btz_DMSO	22	46	2.20637	0.00996923	2.14562	1.41084	Q9P2J5;A0A087WXY1	Leucine--tRNA ligase, cytoplasmic	LARS
22.6062	22.9263	19.6819	22.1373	26.2914	26.4197	23.8086	25.5444	27.6663	27.9309	27.8297	27.6197	+	Btz_DMSO	43	343	2.00137	0.00998496	2.24565	1.39891	Q16531;F5GY55;F5H2L3;F5GWI0;F5GZY8;F5GYG8;F5H198	DNA damage-binding protein 1	DDB1
19.8241	20.1341	19.7477	18.2026	20.7812	23.3268	22.8576	20.0461	24.4082	23.8685	24.4411	24.4916	+	Btz_DMSO	5	30	1.70868	0.0100077	2.54944	1.4111	Q8TDB4	Protein MGARP	MGARP
20.8268	19.1713	20.3486	20.272	21.2219	20.0129	22.8536	20.1599	22.9376	23.0927	23.5068	24.4516	+	Btz_DMSO	12	44	1.78452	0.0100226	2.43511	1.40103	Q9H078;H0YGM0	Caseinolytic peptidase B protein homolog	CLPB
20.3654	19.2886	20.7968	19.9876	20.9133	20.523	19.2744	19.6027	24.5034	23.5899	20.2661	23.1355	+	Btz_DMSO	12	29	1.51689	0.0100606	2.79536	1.40343	Q9NWK9	Box C/D snoRNA protein 1	ZNHIT6
21.1589	21.2069	18.925	21.8379	25.0209	23.3815	21.471	23.6282	26.0565	26.122	24.9736	26.3112			14	107	1.70367	0.0100746	2.49038	1.39104	E9PC52;Q16576;Q5JP02;Q5JP01;C9JAJ9;Q5JNZ6;C9J7L0	Histone-binding protein RBBP7	RBBP7
20.5603	20.2384	20.106	19.9795	21.708	20.1545	19.531	19.6353	23.3964	23.1477	22.5622	21.3518	+	Btz_DMSO	10	22	1.87868	0.0100989	2.35731	1.40453	Q9NXH9;K7EQQ8;K7EQY6;K7ENI9;K7EQU7;K7EMZ2;K7ERR5	tRNA (guanine(26)-N(2))-dimethyltransferase	TRMT1
18.2704	20.7232	19.9801	19.8898	22.2058	22.2379	19.747	20.3063	23.2313	23.76	23.303	23.4243			12	42	1.90372	0.0101124	2.3054	1.39342	A2A2Q9;Q9Y312	Protein AAR2 homolog	AAR2
20.8144	20.9517	20.8012	19.8517	22.433	22.3833	21.2352	18.5749	23.7531	24.1571	23.5854	23.8932	+	Btz_DMSO	7	35	1.59165	0.0101374	2.6906	1.40721	C9JLU1;P52434	DNA-directed RNA polymerases I, II, and III subunit RPABC3	POLR2H
20.181	21.0533	18.2748	21.5349	19.6619	19.2482	20.133	20.076	21.3091	22.0433	21.5151	21.3792	+	Btz_DMSO	9	15	3.28224	0.0101762	1.7819	1.40905	Q9Y4E8;H0YHM4;F8VVY7;H0YI26;F8W0H4;H0YI31	Ubiquitin carboxyl-terminal hydrolase 15	USP15
20.5794	18.8378	19.5321	19.471	22.0606	19.625	20.3625	19.5359	23.5006	22.9592	22.5499	21.8495			4	24	1.84237	0.0102482	2.31878	1.3797	O14545;F8VNX8	TRAF-type zinc finger domain-containing protein 1	TRAFD1
19.2019	19.1587	20.1061	21.2068	22.4597	22.48	21.7297	21.074	23.9645	23.5348	23.5989	24.2227			8	50	2.64497	0.0102857	1.89435	1.37984	P51148;K7ENY4;K7ERI8;K7ERQ8;F8VVK3;F8VVZ0;F8VUA5;P20339;K7EIP6;F8WCY6;F8WD79;F8VPW9;F8VSF8;F8VWZ7;F8VWU4	Ras-related protein Rab-5C	RAB5C
20.4698	21.0833	19.9053	17.9748	22.6061	21.5123	21.4908	19.6583	23.2933	23.9188	23.1585	24.007			12	40	1.89991	0.0103235	2.27754	1.38207	O94826	Mitochondrial import receptor subunit TOM70	TOMM70A
18.8523	19.9082	19.6677	19.4338	19.2544	19.7571	19.5099	20.3806	22.1558	21.996	20.6517	22.0113			7	21	2.44685	0.0103616	1.97821	1.38611	J3QKK3;O43502;H7C1R0;J3QLQ2;Q7KZJ0;J3QLB5;E9PI66;J3QR58	DNA repair protein RAD51 homolog 3	RAD51C
20.4961	19.1229	19.4441	19.5292	19.8707	18.9711	20.7599	19.1647	23.9334	23.9668	19.6458	22.8458			6	21	1.42151	0.0104	2.90633	1.38689	B1AJY5;B1AJY7;O75832;B1AJY6	26S proteasome non-ATPase regulatory subunit 10	PSMD10
18.8306	19.6498	20.6669	19.9796	25.3449	24.7207	19.3757	23.6134	26.6962	26.6566	26.1077	26.6444			35	198	1.2813	0.0104387	3.26257	1.38727	P33991;E5RG31;E5RFJ8;E5RFR3;Q9UJA3	DNA replication licensing factor MCM4	MCM4
19.4278	19.8775	20.2218	19.6873	23.46	22.418	20.7959	20.151	24.1285	24.9115	23.2347	24.4952			21	72	1.60773	0.0106014	2.48624	1.35516	Q14566	DNA replication licensing factor MCM6	MCM6
20.751	19.9776	20.4132	18.9889	21.4059	20.3051	18.7507	20.2112	22.9843	22.3519	21.526	22.6334			13	32	1.90055	0.0106386	2.20565	1.35545	Q9BZH6;S4R3Z0;S4R451	WD repeat-containing protein 11	WDR11
19.8872	22.839	20.6669	22.3583	24.3433	23.701	21.5304	23.3051	25.8626	25.4697	24.9366	25.459			5	70	1.89286	0.0106761	2.21204	1.35568	E5RHG8;Q15369;R4GMY8	Transcription elongation factor B polypeptide 1	TCEB1
20.8218	21.3883	20.376	19.6653	23.6461	24.0607	20.856	20.2066	25.6814	25.4805	24.0028	24.6999			26	98	1.42218	0.0107138	2.7738	1.35627	Q9NRZ9;A0A0B4J1V9;F6XU50;A0A087WSW7;Q9NW36;B1ALG6;Q76H82	Lymphoid-specific helicase	HELLS
19.6124	20.1254	20.4121	19.831	23.327	20.0828	20.5548	20.4563	23.8657	23.4477	22.9611	23.784			18	50	1.6797	0.0107518	2.4094	1.3572	I3L2C7;P57678;I3L4A4;I3L399;E7EN12;I3L4M4;I3L1J7	Gem-associated protein 4	GEMIN4
19.1837	21.8142	19.374	22.1153	23.7437	19.7105	18.383	24.3562	24.9348	25.058	24.754	24.9136			16	89	1.20252	0.01079	3.36676	1.35969	Q99832;F8WAM2	T-complex protein 1 subunit eta	CCT7
20.6368	23.1687	20.3937	25.0816	23.5588	23.8482	25.8258	25.4107	21.3114	21.3205	19.7358	24.5135			30	119	1.36613	0.0107971	-2.9406	-1.36792	H7BXY3;Q7L2E3	Putative ATP-dependent RNA helicase DHX30	DHX30
20.7613	19.6534	19.9466	19.6567	23.8924	22.6805	19.1752	19.0685	24.1874	24.2947	24.3938	24.0702			7	53	1.31239	0.0108286	3.03236	1.36006	Q969X5;F2Z3Q5;F2Z2U2	Endoplasmic reticulum-Golgi intermediate compartment protein 1	ERGIC1
19.8263	20.2527	20.7436	20.1855	19.694	19.9281	20.4415	19.9465	22.0881	22.6449	20.7172	22.7793			9	17	2.21487	0.0108364	2.0548	1.37293	Q68CL5;K7EP30;A0A087WUC8;K7EKC0;K7ERK3;A0A087X1R7;A0A087WV06;K7EN50;A0A087WZ07;A0A087X0Q8;K7EK44;K7ENZ9;K7EJA6;K7ELA6	Tubulin polyglutamylase complex subunit 2	TPGS2
18.9239	19.921	19.4543	20.6308	23.3584	22.3032	20.7102	22.8839	24.5879	24.4196	24.392	24.4448			10	62	2.00339	0.0108674	2.14715	1.36058	J3QT28;O43684;J3QSX4	Mitotic checkpoint protein BUB3	BUB3
21.0277	18.9571	20.1612	19.513	20.1866	19.1024	21.4235	20.0856	22.0261	22.3601	22.0826	22.4153			4	15	2.22747	0.0109065	2.02152	1.36078	H0YNG3;P67812;H0YNX5;H0YKT4;H0YNA5	Signal peptidase complex catalytic subunit SEC11;Signal peptidase complex catalytic subunit SEC11A;Signal peptidase I	SEC11A
19.5819	18.8196	18.8638	19.3606	18.7937	18.4608	20.6716	20.7518	21.4587	21.6697	22.1063	22.4178			15	25	1.88629	0.0109458	2.24366	1.36559	A5YKK6;H3BMZ2;H3BNB1;H3BVC9	CCR4-NOT transcription complex subunit 1	CNOT1
19.0674	21.4658	19.4962	19.3411	20.2	20.6411	20.9935	20.7337	23.2559	23.1593	21.2885	22.9262			10	36	2.20229	0.0110383	2.01542	1.35245	Q9Y5Q9;F8WC64;H7C0C0;H0YFI7	General transcription factor 3C polypeptide 3	GTF3C3
20.1565	20.3435	20.9006	20.2421	21.495	21.0006	21.4587	20.9348	23.1082	22.88	22.3606	23.2607			7	30	3.31417	0.0113194	1.68011	1.34828	P35250;A0A087WVY3;H7C5P4;H7C5S7;H7C5P1;H7C5Q7;F8WC37;H7C5A0;H7C5G4	Replication factor C subunit 2	RFC2
28.2113	27.8801	18.8278	26.7432	27.8539	28.2208	27.9435	28.4209	26.1666	26.6255	26.0548	26.9261			12	169	3.34594	0.0119034	-1.66653	-1.34306	P46779;H0YKD8;H0YMF4;H0YLP6	60S ribosomal protein L28	RPL28
21.0833	20.3648	20.1726	20.2423	24.149	24.0251	19.4046	19.9077	25.2291	25.0377	24.3372	25.2481			17	87	1.25901	0.0119446	3.09139	1.3434	Q9UN37;I3L4J1;Q6PIW4	Vacuolar protein sorting-associated protein 4A	VPS4A
20.2866	19.9456	19.1011	20.7339	22.5821	19.2477	19.0161	20.6187	22.803	23.961	22.1207	22.7237			12	36	1.50816	0.0123265	2.53597	1.33144	P40937;F5H5S0;E9PEP3;C9JH72;F5H304;F5H0U6	Replication factor C subunit 5	RFC5
20.0414	19.896	20.0233	19.5289	20.2476	19.6395	20.0335	19.1735	22.6109	22.7891	20.4922	21.6194			9	26	1.96185	0.0123686	2.10434	1.33259	Q86WJ1;A0A0A0MSH9;A0A0A0MRH8;A0A087WTM4;A0A087WWW4	Chromodomain-helicase-DNA-binding protein 1-like	CHD1L
21.0792	19.2875	20.6421	19.0254	20.3104	21.2134	19.4502	19.6503	22.1484	23.222	21.4127	22.0967			7	19	2.03855	0.012411	2.06386	1.33532	Q9NRG9;F8VZ44;H3BU82;F8VUB6	Aladin	AAAS
19.5985	19.9091	19.6953	19.9974	19.9525	21.1279	20.2308	19.0084	23.1044	22.5963	20.8017	22.821			12	31	1.79304	0.0124536	2.25092	1.34062	Q9UJX3;H0YIW2;H0YIX7	Anaphase-promoting complex subunit 7	ANAPC7
18.3245	21.2533	20.1887	21.2283	22.4383	19.2059	19.6097	20.9205	22.9603	23.089	22.4796	22.911			9	31	1.68789	0.0124881	2.31639	1.32987	Q14964;C9JB90;C9JU14;J3KR73;Q9NRW1;P20340	Ras-related protein Rab-39A	RAB39A
20.3803	19.7154	20.9144	20.3691	21.2805	20.3025	20.624	21.7103	23.6701	22.2529	22.6605	22.9616			14	34	2.3277	0.012633	1.90696	1.32792	P27694;I3L4R8;I3L524;I3L2M5	Replication protein A 70 kDa DNA-binding subunit;Replication protein A 70 kDa DNA-binding subunit, N-terminally processed	RPA1
19.3737	19.4939	20.8568	19.3705	22.8809	20.9269	19.8627	19.4637	23.4476	23.3637	23.2238	22.5995			10	26	1.62746	0.0126757	2.37508	1.32832	P78318	Immunoglobulin-binding protein 1	IGBP1
20.107	19.9093	19.4386	19.0899	23.2126	20.4585	18.7306	21.5161	23.6727	23.8448	22.7814	24.1462			23	63	1.43301	0.0128054	2.63183	1.32604	Q96T76;Q5T454;H0Y746;H7C1W5;B0QZ77;H0Y7V3;F8WCH8;H7C0A9	MMS19 nucleotide excision repair protein homolog	MMS19
19.938	17.3587	20.2601	19.8149	26.2218	25.765	24.1514	25.0367	27.5216	27.1504	26.7244	27.7311			41	311	2.12225	0.0129632	1.98812	1.32237	Q9Y2L1;G3V1J5;F2Z2C0	Exosome complex exonuclease RRP44	DIS3
26.8734	26.8212	18.3176	25.8283	27.1046	27.1765	26.4562	26.6757	25.3212	25.3663	24.479	25.4634			3	36	2.9891	0.0132492	-1.69577	-1.31869	P62854;Q5JNZ5	40S ribosomal protein S26;Putative 40S ribosomal protein S26-like 1	RPS26;RPS26P11
20.6245	19.0971	18.8197	18.3438	19.765	20.2137	19.1299	18.5229	22.7308	21.3516	20.8076	21.0244			6	15	1.96649	0.0132933	2.07074	1.32021	P18850	Cyclic AMP-dependent transcription factor ATF-6 alpha;Processed cyclic AMP-dependent transcription factor ATF-6 alpha	ATF6
19.9138	21.1871	21.3174	18.8533	19.8695	19.0797	19.3458	20.5579	21.8017	22.7498	20.5647	21.8981			7	16	1.98221	0.0133947	2.04036	1.31169	A8MX75;P18074;E7EVE9;K7EIT8;K7ENL1;B4E0F6;K7EKF3	TFIIH basal transcription factor complex helicase XPD subunit	ERCC2
19.283	20.3567	19.7157	19.6924	20.5405	19.8705	20.3343	20.7607	22.3374	22.2628	21.6991	21.7747			5	12	3.21597	0.0134389	1.64197	1.31268	Q8NFH4;F8VTY2	Nucleoporin Nup37	NUP37
20.5015	20.8438	20.365	19.8363	22.3759	23.4609	19.2493	19.8698	24.6943	24.7382	22.1769	24.8975			20	76	1.28231	0.0134834	2.88775	1.31521	P53618;E9PP73;E9PP63;E9PKQ1	Coatomer subunit beta	COPB1
19.7102	18.948	20.4365	19.6635	22.2712	19.8271	18.1251	19.4706	22.5708	22.2144	21.6975	23.1291			5	17	1.45429	0.0135125	2.47945	1.29467	A0A1W2PRV5;E7EQZ4;Q16637;B4DP61;H0YBZ9;A0A0G2JRX5;A0A0G2JRY6	Survival motor neuron protein	SMN1;SMN2
19.0348	20.5091	18.808	19.1208	24.4793	23.6993	19.62	19.3074	25.1573	25.194	24.2028	24.8994			22	99	1.19027	0.0135484	3.08689	1.30484	Q96TA2;Q96I63;R4GNA5;Q5T8D1;Q5T8D2	ATP-dependent zinc metalloprotease YME1L1	YME1L1
19.8841	19.3343	19.437	19.7015	23.0826	20.1952	20.9394	19.4549	23.8475	23.2877	23.0401	22.891			6	23	1.56236	0.0135549	2.34854	1.29732	Q99519;E9PIF4	Sialidase-1	NEU1
20.0137	19.7447	19.019	20.159	19.1691	22.1198	21.2795	19.2637	23.1817	22.8234	21.6529	24.0977			13	38	1.49188	0.0135607	2.48091	1.30981	Q9P2I0;H0YJF4;G3V3T7	Cleavage and polyadenylation specificity factor subunit 2	CPSF2
19.3523	18.8933	19.6058	19.6711	22.0294	22.3352	21.0941	20.1653	23.0228	24.2588	22.9011	23.7163			10	47	1.91368	0.0135922	2.06872	1.30588	A0A0C4DGQ8;Q6IAN0;J3KRS1;J3QKT1;J3QLK1;J3QLJ8	Dehydrogenase/reductase SDR family member 7B	DHRS7B
20.7089	19.9029	20.4752	19.5121	22.6642	20.5095	19.5815	19.8403	23.8029	22.8981	22.2833	22.7879			20	41	1.61281	0.0135975	2.29417	1.29772	Q12769;G3V198;E9PR16;E9PSI3	Nuclear pore complex protein Nup160	NUP160
19.0933	21.1886	19.1592	19.6335	23.1976	24.4359	23.951	23.1081	25.3363	25.7713	25.3209	25.185			16	99	2.63958	0.0136149	1.73024	1.28986	P06493;A0A024QZP7;A0A087WZZ9;E5RIU6;K7ELV5	Cyclin-dependent kinase 1	CDK1;CDC2
20.0312	19.4902	22.0378	20.9347	22.3827	23.3888	22.9365	22.2854	23.9112	24.7949	24.3966	24.8948			9	63	2.66956	0.0136364	1.75104	1.30597	P48047;H7C0C1;H7C086;H7C068	ATP synthase subunit O, mitochondrial	ATP5O
20.7002	19.1616	20.2315	19.9335	22.3189	22.3863	20.5849	20.494	23.4041	23.3931	23.259	23.6849			5	35	2.01806	0.0136404	1.98921	1.29887	P50897;E9PMG2;E9PIA8;E9PP28;E9PK48;Q5T0S4;E9PSE5	Palmitoyl-protein thioesterase 1	PPT1
24.4295	27.99	19.9346	29.3916	26.1108	27.2295	29.2394	29.6994	24.7169	25.1056	20.5282	27.757			38	396	1.0726	0.0136538	-3.54283	-1.30413	Q12906;K7EKJ9;K7EQR9;K7ER69;K7EKY0;K7ERM6;K7ENK6;K7EM82;K7EJ09;K7EPG3;K7ELV3;K7EQ75	Interleukin enhancer-binding factor 3	ILF3
26.3647	27.1994	19.913	26.7976	26.9056	27.1613	27.7471	27.878	25.3364	25.4209	21.657	26.5121			35	312	1.3216	0.0136573	-2.69141	-1.29119	Q9NR30	Nucleolar RNA helicase 2	DDX21
19.71	20.5714	19.1341	20.9044	20.1555	19.2	19.9602	20.2869	21.5844	21.4236	21.6514	21.4675			12	22	3.22169	0.0136808	1.63108	1.30634	Q9UDR5;F8WAH1;F8WE53	Alpha-aminoadipic semialdehyde synthase, mitochondrial;Lysine ketoglutarate reductase;Saccharopine dehydrogenase	AASS
19.7981	20.5836	19.7499	19.5719	19.6186	20.1633	19.3823	19.3521	21.6877	21.919	21.6488	20.4426			10	17	2.47801	0.0136835	1.79546	1.29915	G3V5T9;P24941;E7ESI2;Q00526;G3V317;K7EJ83	Cyclin-dependent kinase 2	CDK2
28.3957	27.5327	20.094	27.2184	27.1773	28.0538	27.7387	27.9553	25.7913	26.513	23.9863	26.2679			12	205	1.87284	0.0136977	-2.09163	-1.30416	P62753;A2A3R5;A2A3R7	40S ribosomal protein S6	RPS6
19.4428	18.9013	21.0409	19.5374	23.625	22.3324	19.9943	19.6165	24.2249	24.1551	24.1576	23.3671			5	29	1.41563	0.0137255	2.58414	1.30654	J9JIE6;Q9UM00;J3QQY2;J3KS45;J3KTQ7	Transmembrane and coiled-coil domain-containing protein 1	TMCO1
19.3068	19.2285	20.7008	20.1805	20.0304	19.252	20.8083	18.483	21.9595	21.514	21.3355	21.6569			4	13	2.05334	0.013727	1.97306	1.30011	E9PL17;Q92989;E9PJM4;E9PKV5	Polyribonucleotide 5-hydroxyl-kinase Clp1	CLP1
19.5134	18.6276	21.0297	20.2081	20.7849	20.9183	20.9373	20.1739	21.8545	22.5694	22.2272	22.7871			10	28	3.04936	0.0137707	1.65595	1.3019	P51659;E7ER27;E7EWE5;G5E9S2;E7ET17;E7EPL9	Peroxisomal multifunctional enzyme type 2;(3R)-hydroxyacyl-CoA dehydrogenase;Enoyl-CoA hydratase 2	HSD17B4
19.9476	19.3645	20.299	20.9773	24.8432	23.5939	19.8767	20.0713	25.0923	25.1007	24.4257	25.6314			41	149	1.22832	0.0138147	2.96628	1.30312	O95347;Q5T821;A0A0C4DGE5	Structural maintenance of chromosomes protein 2	SMC2
19.1615	20.548	19.7429	20.4939	19.7067	19.094	20.3267	19.5586	22.0287	22.2363	20.6037	21.2897			4	14	2.2176	0.013969	1.86807	1.28752	A0A087X1R4;Q15007	Pre-mRNA-splicing regulator WTAP	WTAP
19.8698	19.7635	19.7889	19.4722	19.1104	20.7191	19.6059	20.0228	22.6777	23.4502	19.8322	23.3331			16	29	1.44412	0.0142346	2.45874	1.28501	Q9BQ52;G5E9D5;E7ES68;H7C2I4;V9GYS7;V9GZ72;J3QRS2;V9GYU5;J3QL08;J3QLK4	Zinc phosphodiesterase ELAC protein 2	ELAC2
23.0286	27.0746	18.856	28.3177	25.0609	26.39	28.2148	28.8589	22.3523	24.757	22.9198	26.6718			23	238	1.1922	0.0144	-2.95592	-1.28189	B1ANR0;Q13310;H0YCC8;H0YEQ8;B1ANR1;H0YER0;P0CB38	Polyadenylate-binding protein;Polyadenylate-binding protein 4	PABPC4
19.8808	20.9656	20.738	18.5582	20.7246	21.283	19.0943	21.9238	23.0387	22.842	21.9169	24.4002			10	35	1.55766	0.0144832	2.29302	1.27858	A0A087WZN1;O43837;A0A087X2E5;A0A0D9SG66	Isocitrate dehydrogenase [NAD] subunit, mitochondrial;Isocitrate dehydrogenase [NAD] subunit beta, mitochondrial	IDH3B
20.6158	18.7564	19.701	21.85	25.0655	23.9043	19.2984	21.5572	25.8865	25.4541	25.1986	25.032			7	68	1.19539	0.0145276	2.93646	1.27992	Q15370;B8ZZU8;A0A0B4J296;I3L0M9	Transcription elongation factor B polypeptide 2	TCEB2
18.8877	19.3162	20.896	19.2321	22.1307	22.3142	21.7511	21.3188	23.6356	23.6096	23.0012	23.8236			5	27	2.9298	0.0146098	1.63879	1.27664	Q9Y3D0;J3KS95;H3BNV7;J3QLT9	Mitotic spindle-associated MMXD complex subunit MIP18	FAM96B
19.7404	20.3567	20.5104	20.1533	25.019	24.1851	22.8551	22.8377	25.3064	25.8888	25.5142	26.1567			50	215	1.89799	0.0149518	1.99229	1.27112	P42704;B8ZZ38;A0A0C4DG06;C9JCA9;H7C3W8;A0A0C4DG51;Q9NP80	Leucine-rich PPR motif-containing protein, mitochondrial	LRPPRC
18.4826	18.7566	20.1046	22.1678	21.1224	19.6529	19.5532	20.4245	23.4099	23.1108	20.3014	23.2064			8	38	1.51407	0.014997	2.3189	1.27119	P05198;H0YJS4;G3V4T5	Eukaryotic translation initiation factor 2 subunit 1	EIF2S1
22.2097	18.6262	18.9272	19.3706	23.4635	22.9316	20.2119	19.8665	24.2188	24.341	23.82	23.8536			3	40	1.40443	0.0150299	2.43995	1.26417	Q9NZ45	CDGSH iron-sulfur domain-containing protein 1	CISD1
25.5092	26.8932	19.6529	28.0014	28.6341	28.9304	27.223	28.9418	29.5386	30.6627	30.338	30.8229			25	419	2.0588	0.0150424	1.90826	1.27285	P04406;E7EUT5;O14556	Glyceraldehyde-3-phosphate dehydrogenase	GAPDH
20.8224	24.869	20.1254	27.0737	22.6122	23.6331	27.1933	27.5989	20.4874	22.7237	18.823	24.799			35	130	1.01203	0.0150751	-3.55111	-1.26425	Q6PKG0;A0A0B4J210;E5RH50;H0YBW1;H0YC73;H0YAN4;H0YC33;E5RHK4;H0YBR8;H0YBM7;D6RJB0	La-related protein 1	LARP1
19.2968	19.36	19.7786	20.9769	25.9835	24.9541	22.7774	22.5109	26.804	26.6903	25.5852	26.7928			50	256	1.44742	0.0150881	2.41161	1.27329	Q14683;G8JLG1;H0Y7K8;V9GY57;V9GYN9	Structural maintenance of chromosomes protein 1A;Structural maintenance of chromosomes protein	SMC1A
18.7766	20.5124	20.466	18.7639	24.1732	21.9872	20.7681	19.5715	24.2217	24.2268	24.1796	23.9055			12	38	1.35941	0.0151403	2.5084	1.26359	P13995;B9A062;B8ZZU9	Bifunctional methylenetetrahydrofolate dehydrogenase/cyclohydrolase, mitochondrial;NAD-dependent methylenetetrahydrofolate dehydrogenase;Methenyltetrahydrofolate cyclohydrolase	MTHFD2
18.3269	20.5261	20.772	21.0422	24.3763	23.3516	21.0868	21.377	25.6326	25.4281	23.7005	25.0324			16	100	1.42688	0.0152619	2.40047	1.26225	O75419;H7BZ91;C9K087;C9J911	Cell division control protein 45 homolog	CDC45
19.8891	18.5497	19.1977	20.1617	21.4491	23.1487	22.0031	22.2932	23.6924	24.9772	23.2637	24.5336			21	72	1.9409	0.0153429	1.89319	1.23992	P08243;F8WEJ5;C9J057;C9JT45;C9JM09;C9JLN6	Asparagine synthetase [glutamine-hydrolyzing]	ASNS
26.748	26.761	19.9583	26.8993	27.36	26.9931	27.454	28.0218	24.8408	25.5177	20.5385	26.9352			10	123	1.12541	0.0153765	-2.99919	-1.2529	J3QR09;J3KTE4;P84098;J3QL15	Ribosomal protein L19;60S ribosomal protein L19	RPL19
19.9402	19.6313	19.0652	21.0865	19.252	18.6721	19.4156	20.7359	23.3958	23.4826	20.5821	20.3667			6	20	1.35291	0.0153873	2.43792	1.24279	P04035	3-hydroxy-3-methylglutaryl-coenzyme A reductase	HMGCR
28.9082	28.9325	19.213	29.0337	28.7519	29.1016	29.3704	29.3044	27.2922	27.2982	25.4396	28.3871			22	375	1.74835	0.0154052	-2.02778	-1.24612	Q02878;F8VZ45;U3KQR5;F8VR69;F8VZA3;F8VWR1;F8VU16	60S ribosomal protein L6	RPL6
20.3387	19.4019	19.7554	20.0437	20.3919	20.1418	20.1711	19.7758	21.8697	21.2838	22.0736	21.4103			6	11	3.30586	0.0154218	1.53917	1.25516	Q15018	BRISC complex subunit Abro1	FAM175B
20.256	19.6682	20.7595	24.0465	24.6252	24.0851	24.3669	25.2865	26.2417	25.9231	26.0521	26.5906			28	168	2.80409	0.0154319	1.61095	1.24402	Q13263;M0R0K9;M0R3C0;M0R2I3	Transcription intermediary factor 1-beta	TRIM28
19.6148	20.3455	19.7104	18.6668	20.7841	19.8001	20.0938	19.7339	21.3275	21.6763	21.9148	21.8407			6	12	2.94056	0.0154503	1.58686	1.24618	P61106;X6RFL8	Ras-related protein Rab-14	RAB14
26.1789	26.7643	20.5082	26.4032	26.4017	27.0568	27.5888	27.0423	24.7118	25.2193	24.8391	26.1931			6	118	2.2949	0.0154675	-1.78158	-1.26001	P50914;E7EPB3	60S ribosomal protein L14	RPL14
28.9972	28.216	20.2285	28.4553	28.3827	28.7657	29.0468	28.8431	26.8382	27.2384	26.5566	27.8751			17	287	2.66871	0.0154713	-1.63251	-1.23876	P62917;E9PKZ0;G3V1A1;E9PKU4;E9PP36	60S ribosomal protein L8	RPL8
21.3862	19.1995	20.094	18.6047	23.4419	22.1383	19.5879	20.4699	24.4214	24.2402	22.4796	24.3348			13	61	1.34257	0.0154767	2.45951	1.24409	Q9H5Q4	Dimethyladenosine transferase 2, mitochondrial	TFB2M
27.157	27.7472	19.5054	26.6942	27.3806	27.6366	27.6834	27.3342	25.9621	26.2243	26.2906	25.9496			12	191	4.52612	0.0154956	-1.40205	-1.24644	P31942	Heterogeneous nuclear ribonucleoprotein H3	HNRNPH3
19.3297	19.8159	20.8578	20.3404	24.1811	23.0773	19.985	23.461	25.1715	25.5727	24.6677	25.1005			30	106	1.38912	0.0155134	2.45201	1.26124	P53396;K7ESG8;K7EIE7	ATP-citrate synthase	ACLY
20.9997	20.97	19.8147	19.5791	22.2533	20.4143	20.689	22.3131	23.7352	23.8222	22.4317	23.5883			6	41	1.78605	0.0157364	1.97692	1.23658	E9PMD7;P62136;E7ETD8;F5H1L6;F5H037;F8WE71	Serine/threonine-protein phosphatase;Serine/threonine-protein phosphatase PP1-alpha catalytic subunit	PPP1CA
19.7887	20.1366	20.6021	18.2465	20.2128	20.7292	19.8439	21.5989	22.946	22.428	21.6468	22.619			8	21	2.0775	0.0158291	1.81373	1.2339	Q96S55	ATPase WRNIP1	WRNIP1
28.441	28.3685	20.334	27.5671	28.1474	28.464	28.9789	28.0584	26.4855	26.9258	26.0481	27.4497			18	269	2.43914	0.0158743	-1.68489	-1.2342	P26373;J3QSB4;H3BTH3;J3KS98;H3BUK8	60S ribosomal protein L13	RPL13
26.2262	26.3009	20.0063	26.5073	26.8673	27.9244	27.3078	27.0255	25.0599	25.9411	19.1145	25.9235			13	145	1.01585	0.0162266	-3.27151	-1.22939	P16403	Histone H1.2	HIST1H1C
19.656	20.4405	20.0947	19.0927	19.8592	20.6067	20.5746	20.0226	23.5302	23.4851	19.9396	23.5304			8	35	1.37739	0.0162727	2.35553	1.23065	Q99653;H0YKE7;F5GX29;H0YNG9;H0YLY7;H0YLX1	Calcineurin B homologous protein 1	CHP1
28.7366	27.5892	19.2743	27.79	28.7905	28.4515	28.7774	28.8303	27.3335	27.1697	26.8993	27.6643			45	607	3.66924	0.0162809	-1.4457	-1.2227	A0A087X0X3;P52272;M0R019;M0R2T0;M0R2I7;M0R0N3;M0QYQ7;M0R0Y6;M0QY96;M0QYL3	Heterogeneous nuclear ribonucleoprotein M	HNRNPM
19.4808	19.7037	20.6008	20.1077	22.0996	21.5414	20.2571	19.8278	22.4297	23.3531	22.1966	23.8929			8	36	1.65596	0.0163268	2.03659	1.22357	Q13363;D6RAX2;E7ESU7;E7EPF8;H0Y8W7;E9PGB1;H0Y9M9;H0Y8U5	C-terminal-binding protein 1	CTBP1
19.4261	19.5281	19.4407	20.8099	23.7705	22.9062	21.2205	20.1596	24.9135	24.9014	23.2617	24.2935			14	57	1.38023	0.0163729	2.32832	1.22427	P46977;A0A0C4DH80;E9PN73;E9PI32;H0YET6	Dolichyl-diphosphooligosaccharide--protein glycosyltransferase subunit STT3A	STT3A
19.9188	19.088	19.7113	18.7775	22.6073	22.228	19.7116	19.9378	23.7609	23.6961	22.6775	23.1082			11	40	1.47687	0.0164804	2.18949	1.2187	Q00587;B0QYC6;B0QYC7;B0QYC8	Cdc42 effector protein 1	CDC42EP1
27.962	28.366	19.3495	28.053	28.0006	28.5484	29.1835	28.9605	26.5253	27.1737	25.3872	27.8611			25	354	1.78496	0.0165266	-1.93645	-1.22035	P36578;H3BM89;H3BTP7;H3BU31	60S ribosomal protein L4	RPL4
19.912	19.2442	19.0554	19.8306	21.8651	20.5858	19.833	19.5948	22.316	23.004	21.4711	22.9413			7	35	1.70434	0.016551	1.96339	1.20986	Q9NXK8;K7EPN7	F-box/LRR-repeat protein 12	FBXL12
26.6835	26.0144	18.4574	26.1306	26.3002	27.3041	27.5165	25.8915	22.8786	25.9258	21.7315	26.0086			10	114	1.19787	0.0165905	-2.61694	-1.21644	P18077;C9K025;F8WBS5;F8WB72	60S ribosomal protein L35a	RPL35A
20.0754	19.4339	19.5192	19.0355	22.2077	21.1941	19.7038	21.9895	23.7058	22.8514	22.637	23.8926			31	54	1.67119	0.0165967	1.99793	1.21376	Q93008;O00507	Probable ubiquitin carboxyl-terminal hydrolase FAF-X	USP9X
20.5395	22.0729	19.7833	21.4715	22.6366	19.8785	20.1583	23.4165	23.3705	23.6874	23.9799	24.3134			12	69	1.36264	0.0166427	2.31534	1.21391	P22234;E9PBS1;D6RF62	Multifunctional protein ADE2;Phosphoribosylaminoimidazole-succinocarboxamide synthase;Phosphoribosylaminoimidazole carboxylase	PAICS
30.3267	30.0462	21.0574	27.7857	30.6788	30.5098	29.9989	29.7327	29.1745	28.9771	28.1286	27.9666			18	458	2.37381	0.0166889	-1.66839	-1.21507	Q92734;C9JJP5;C9JUE0;C9JTY3	Protein TFG	TFG
27.5406	26.6883	20.0333	27.1334	26.6963	27.2742	27.7941	27.5379	25.5628	25.3259	25.1104	26.552			4	69	2.276	0.0168901	-1.68784	-1.20922	P47914	60S ribosomal protein L29	RPL29
24.7002	20.4264	21.3917	25.4883	21.0145	21.7386	21.1346	27.4729	25.3397	25.3481	26.3039	26.9269			20	141	1.01129	0.0170273	3.13951	1.2074	J3KPS3;P04075;H3BQN4;H3BUH7;H3BR04;H3BPS8;H3BMQ8;H3BU78;H3BR68;A0A087WXX2;P05062	Fructose-bisphosphate aldolase;Fructose-bisphosphate aldolase A	ALDOA
19.7982	19.7147	20.8371	18.954	23.1548	20.5236	20.3679	22.9809	23.9298	23.9458	23.6187	24.0547			15	47	1.49935	0.017074	2.13048	1.20761	P49593;A8MX49;B5MCT7;C9J2F3;C9JL74	Protein phosphatase 1F	PPM1F
20.2915	20.3265	19.5517	19.4913	22.1579	21.3359	20.0246	19.363	22.7335	22.9483	21.9871	23.3617			14	32	1.58515	0.017087	2.03733	1.20318	Q9BW27;J3KT10;J3QL54;F5H0W7;J3QLD4;J3QLH0;J3QLV0;J3KS87;J3QL91;J3KRC0;J3QS63;J3KTC7;J3KSH3	Nuclear pore complex protein Nup85	NUP85
18.4323	18.9193	19.4371	19.8924	25.973	25.8545	24.0439	22.1932	26.7552	26.8546	26.7491	26.8181			18	138	1.3645	0.0171335	2.27809	1.2043	Q96CS3;D6RBG6	FAS-associated factor 2	FAF2
20.7768	20.8875	19.1449	19.7963	23.986	23.437	20.2577	19.0219	24.6918	25.557	23.0429	24.5284			21	96	1.10215	0.0171613	2.77944	1.20042	Q6P1M0	Long-chain fatty acid transport protein 4	SLC27A4
20.8156	21.8307	19.7019	20.4859	24.7223	24.8215	23.9457	25.1039	26.6274	26.5181	25.334	27.0662			71	296	2.09842	0.0171924	1.73809	1.2024	O75643;B4E0P5	U5 small nuclear ribonucleoprotein 200 kDa helicase	SNRNP200
19.8825	19.3188	19.4584	19.7657	19.2876	18.7592	21.0032	20.0781	22.2581	22.0443	20.2847	22.9246			18	30	1.51209	0.0172075	2.09591	1.2005	Q15386;H7C0Y1	Ubiquitin-protein ligase E3C	UBE3C
20.1835	19.1297	18.4024	20.3951	20.5685	19.8277	19.7474	20.3626	21.7549	21.6005	21.115	22.7431			10	26	2.26033	0.0172541	1.67683	1.20093	Q5VV42	Threonylcarbamoyladenosine tRNA methylthiotransferase	CDKAL1
19.7111	21.254	18.1128	20.7735	23.9675	18.4666	19.2182	23.5205	24.631	23.4144	24.1006	24.8294			6	40	1.04613	0.0173405	2.95065	1.19904	P24666;G5E9R5;F2Z2Q9;D3YTI2	Low molecular weight phosphotyrosine protein phosphatase	ACP1
19.7784	19.7493	19.8551	19.7182	21.0836	21.7188	20.9833	21.6192	23.37	22.9514	22.9168	22.3198			9	35	2.77869	0.0174439	1.5383	1.19722	O60547	GDP-mannose 4,6 dehydratase	GMDS
19.2531	20.3038	19.6762	19.2417	25.0381	23.2859	22.1624	21.7475	25.5538	25.0628	24.6688	25.3394			35	121	1.48363	0.0177613	2.09773	1.19193	E9PD53;Q9NTJ3;C9JR83;C9J9E4;C9JVD8;C9J578;C9JWF0;C9IYK2;C9JJ64	Structural maintenance of chromosomes protein;Structural maintenance of chromosomes protein 4	SMC4
18.5353	18.9264	19.7253	20.4195	24.046	22.394	21.4023	21.6315	24.7582	24.5905	23.2734	25.0329			13	70	1.54218	0.0178085	2.0453	1.19298	P51648;J3QRD1;I3L1M4;J3QS00;J3QKK9;J3KTD9;I3L2W1;J3KTG1;C9JGJ2;I3L0X1;E9PJV0;C9JKT2;C9JMC5;I3L3I9;A8MYB8;E9PNN6;P48448;P30838;P43353	Fatty aldehyde dehydrogenase	ALDH3A2
20.8945	18.9746	20.4976	19.7021	23.8555	22.9321	20.4498	21.5724	25.414	24.8504	23.1764	24.3782			20	80	1.35459	0.017856	2.25231	1.19332	P23258;Q9NRH3;K7EIS0;K7EKE5	Tubulin gamma-1 chain;Tubulin gamma-2 chain	TUBG1;TUBG2
20.4476	19.2646	19.7653	20.1229	19.3186	20.1912	18.749	20.5611	21.446	22.0495	20.6479	21.908			7	16	1.88395	0.0178836	1.80788	1.19036	A0A0B4J2G4;Q15345;A0A087X0S7;A0A087WTU1;A0A0C4DH00	Leucine-rich repeat-containing protein 41	LRRC41
18.6636	19.4295	18.632	19.2172	23.2534	22.6455	18.9546	19.3042	23.4851	23.8192	23.2542	23.6619			6	38	1.18351	0.0180158	2.51566	1.18742	Q9GZT3;A0A087WUN7;H0YJ40;G3V4X6;G3V2S9;H0YJW7;H0YJ07;H0YJU7;H0YJI1	SRA stem-loop-interacting RNA-binding protein, mitochondrial	SLIRP
20.763	19.6324	20.8844	19.2796	21.2554	19.1965	20.865	19.1502	22.0049	22.1408	22.0832	21.6401			3	15	1.78114	0.0182467	1.85051	1.18474	Q9BU61	NADH dehydrogenase [ubiquinone] 1 alpha subcomplex assembly factor 3	NDUFAF3
21.8488	22.5842	19.4866	22.0268	24.4601	23.5695	22.9048	25.1055	25.6761	25.8203	25.4541	26.2668			25	164	1.88679	0.0182947	1.79433	1.18509	P50990;H7C4C8;H7C2U0	T-complex protein 1 subunit theta	CCT8
26.0829	27.5896	20.273	27.5918	27.3271	27.6322	28.0772	27.9526	26.0071	26.335	25.3729	26.8825			8	141	2.37115	0.0188468	-1.59792	-1.17686	J3QQ67;Q07020;F8VYV2;G3V203;H0YHA7;A0A075B7A0;F8VUA6;F8VXR6	60S ribosomal protein L18	RPL18
20.7748	19.8165	20.5029	20.7255	21.7177	21.2565	20.3071	20.5941	23.3523	23.6347	21.2965	23.248			4	34	1.66002	0.0188482	1.91401	1.17932	J3QRG6;P42771;K7ES20;G3XAG3;K7ENC6;P42772	Cyclin-dependent kinase inhibitor 2A	CDKN2A
19.1301	20.1591	20.0546	19.3188	19.2963	19.9698	20.3818	20.9963	21.9252	22.5663	21.2418	21.7409			8	13	2.04455	0.0188958	1.7075	1.1776	Q13287;C9JW17	N-myc-interactor	NMI
27.5535	27.7652	19.4236	26.455	29.1616	28.5561	27.8568	28.1303	29.7899	30.2466	30.5658	29.537			16	68	2.34006	0.0189452	1.60861	1.17793	P17066;P48741	Heat shock 70 kDa protein 6	HSPA6
19.2283	19.9051	19.2639	21.5439	22.6312	21.9538	19.8513	19.7393	23.1079	23.5553	22.1993	23.784			14	54	1.39256	0.0190404	2.11773	1.16771	Q12931;I3L0K7;I3L239;I3L2D5;I3L253	Heat shock protein 75 kDa, mitochondrial	TRAP1
18.9792	20.9714	18.8176	19.214	20.6431	20.6793	19.7344	20.1563	22.0366	22.0542	21.0799	22.4654			6	14	2.31588	0.0190848	1.60575	1.17269	A2AAZ0;Q5Y7D6;Q5SU54;E9PIB1;Q29967;A0A0U5Q247;A0A0D5XQ77;A0A140T9Z9;A0A140T9R6;A0A140T8Z1;Q5Y7D3;A0A140T8Z5;P01920;A2AAY8;A0A140TA15;A0A140T9Y4;A0A140T9H9;A0A140T981;A0A140T9T0;A0A140T9S8		HLA-DQB1
19.3108	19.7119	20.782	19.7382	25.9193	25.1563	23.925	24.8239	26.9579	26.6134	26.2079	26.7943			24	213	2.04935	0.0190886	1.68726	1.16883	F5GZS6;J3KPF3;P08195;H0YFS2;F5GZI0;F5GZR9;H0YFX4	4F2 cell-surface antigen heavy chain	SLC3A2
20.5011	19.6372	18.5546	19.4672	20.2675	18.5678	19.7093	20.1688	22.194	22.6622	19.5542	23.1888			4	16	1.31861	0.0190918	2.22142	1.17108	Q6NTF9;Q9UDT1	Rhomboid domain-containing protein 2	RHBDD2
20.3453	18.4839	19.7089	20.5345	22.0544	19.8694	20.1718	19.6782	23.0378	22.1433	22.1037	21.986			11	33	1.69479	0.019134	1.87424	1.17299	O15270;H0YJV2	Serine palmitoyltransferase 2	SPTLC2
18.8683	20.5439	19.2741	18.7965	26.362	25.758	22.2525	21.9061	27.0153	26.6312	26.2389	26.5364			37	219	1.13591	0.0191371	2.53578	1.16914	P52701;A0A087WWJ1;A0A087WYT6;F8WAX8;C9JH55;F8W7G9;C9J8Y8;C9J7Y7;U3KQ72	DNA mismatch repair protein Msh6	MSH6
19.1047	19.555	20.1139	19.8307	18.951	20.1301	19.4835	20.7028	22.0811	23.0389	19.5962	24.0442			9	28	1.22121	0.0191407	2.37326	1.17116	P84077;P61204;F5H423;F5H0C7;H0YGG7	ADP-ribosylation factor 1;ADP-ribosylation factor 3	ARF1;ARF3
21.3879	19.4124	19.316	18.5293	23.8602	23.9203	23.3892	22.4738	24.7811	25.1612	24.7833	25.3011			11	71	2.35814	0.0191835	1.59582	1.17378	Q5SQP8;P56545;A0A087WYL1;E7EUB3	C-terminal-binding protein 2	CTBP2
20.8952	20.2055	19.7501	19.6902	21.7685	21.4796	19.9321	18.6865	23.2886	23.8379	20.5932	23.7319			15	35	1.20414	0.0191858	2.39622	1.16926	Q96FC9;F6WZM0;F5H235;F5GXJ8;B4DMS8;H0YGL4	Probable ATP-dependent RNA helicase DDX11	DDX11
21.6935	20.4962	19.7869	19.7877	25.3189	24.7994	23.683	24.7037	26.2831	26.0833	26.2453	26.1979			22	159	2.41857	0.0191897	1.57614	1.17188	Q99615;K7ESP1;K7EIH8;K7EPP7;K7EJL5;K7EN19;K7EJV7;K7ER44;K7ELJ8;K7EJE9;K7EK03;K7EJ24	DnaJ homolog subfamily C member 7	DNAJC7
20.5607	19.4214	19.3927	19.0685	23.4733	18.8349	20.5204	23.5634	24.1347	23.9362	23.8514	24.6914			14	61	1.13779	0.0192332	2.55542	1.17422	P61163;R4GMT0;A0A1B0GVS3	Alpha-centractin	ACTR1A
20.4956	23.652	19.5842	23.5624	22.2963	23.3489	24.3222	24.4772	18.7952	21.1527	19.7987	24.1354			7	38	1.08664	0.0192947	-2.64069	-1.16577	Q92522	Histone H1x	H1FX
23.9405	24.4338	19.6398	25.3967	24.1802	24.5849	25.7033	25.0153	22.0836	23.9583	19.3476	24.0695			9	74	1.14063	0.0193869	-2.5062	-1.16508	Q13247;A0A0D9SEM4;Q08170;A0A0D9SGD2;B4DJK0;B4DUA4	Serine/arginine-rich splicing factor 6	SRSF6
20.1406	20.3775	20.1201	19.4139	19.7626	20.3193	19.5556	21.3176	22.037	21.767	21.9119	21.7253			3	14	2.17164	0.019468	1.62153	1.15782	H0YEL5;C9JQD4;O43447	Peptidyl-prolyl cis-trans isomerase;Peptidyl-prolyl cis-trans isomerase H	PPIH
19.8045	21.5063	18.5564	19.9818	18.8525	19.4286	20.0266	19.3494	22.2784	21.8891	20.4416	20.2756			6	7	1.74565	0.019516	1.8069	1.15841	Q9GZS1	DNA-directed RNA polymerase I subunit RPA49	POLR1E
28.815	29.8724	23.5124	31.2689	28.7627	29.4125	31.1572	31.2385	27.5214	28.1206	27.0162	29.4783			31	505	1.37501	0.0195644	-2.10861	-1.15887	P22626;A0A087WUI2	Heterogeneous nuclear ribonucleoproteins A2/B1	HNRNPA2B1
19.7352	18.6437	19.8147	22.4579	22.3321	18.301	20.1449	22.3702	22.7452	23.1457	23.2879	23.1985			5	37	1.23821	0.019611	2.30726	1.16195	P56537;B7ZBH1;A0A0U1RQV5	Eukaryotic translation initiation factor 6	EIF6
20.2229	19.9961	19.7463	20.5708	23.992	19.2562	22.257	20.0868	23.9609	23.6687	23.642	23.951			28	81	1.17813	0.0196129	2.40763	1.16038	P49792;F8WBP7	E3 SUMO-protein ligase RanBP2	RANBP2
20.1254	17.6369	20.0855	20.3865	22.8707	22.6844	19.65	17.7615	23.3535	24.2508	22.3519	23.5996			15	47	1.05718	0.0196214	2.64729	1.15157	Q9NVH1;B1AK20;Q5TH61	DnaJ homolog subfamily C member 11	DNAJC11
19.4516	19.7215	19.187	19.6135	22.8671	23.1523	18.9475	19.2243	23.9494	23.716	22.5133	24.2262			27	54	1.11459	0.01966	2.55338	1.1624	J3KNL6;F1T0I1;O15027;X6RGP5;A0A0C4DH09;Q8N9G1	Protein transport protein Sec16A	SEC16A
19.9294	23.9438	19.8135	23.9971	23.9232	24.0646	24.6534	23.9532	22.6615	22.6438	21.062	23.2605			3	52	1.88022	0.0196617	-1.74167	-1.16051	E9PR30;P62861	40S ribosomal protein S30	FAU
27.4999	29.4477	20.6002	30.3052	27.4551	28.7554	30.179	30.4289	26.3413	27.1239	26.014	28.593			41	644	1.29455	0.0196691	-2.18655	-1.15226	P11940;E7EQV3;A0A087WTT1;E7ERJ7;H0YAR2;Q9H361;H0YBN4;H0YAP2;Q4VXU2;H0YB86;H0YAS6;H0YB75;E5RGH3;E5RH24;E5RJB9;H0YAS7;H0YC10;E5RHG7;H0YAW6;Q96DU9;E5RGC4;E5RFD8	Polyadenylate-binding protein 1;Polyadenylate-binding protein;Polyadenylate-binding protein 3	PABPC1;PABPC3
28.7804	28.2708	21.8485	28.1268	28.2705	28.4675	28.8642	28.1364	26.6033	26.928	25.5342	27.7596			17	265	1.91829	0.0197093	-1.72842	-1.16246	P62424;Q5T8U3;Q5T8U2	60S ribosomal protein L7a	RPL7A
20.6007	19.3655	20.7898	19.9189	22.8935	21.687	19.5039	19.4524	22.8266	22.659	22.9214	23.834			18	56	1.30254	0.0197171	2.17608	1.15235	P19367;B1AR63;B1AR62;B1AR61	Hexokinase-1	HK1
21.2531	18.1676	18.7379	19.0053	23.6986	24.1202	23.2784	23.4656	25.1745	24.7695	24.9561	25.2474			14	95	3.23637	0.0197653	1.39615	1.15247	O00165;E9PIQ7;Q5VYD6	HCLS1-associated protein X-1	HAX1
19.3698	19.9032	19.3045	20.5361	22.9162	21.7793	20.5621	21.5786	23.1004	23.7781	22.862	24.5294			14	51	1.64282	0.0198137	1.85841	1.15355	P04181	Ornithine aminotransferase, mitochondrial;Ornithine aminotransferase, hepatic form;Ornithine aminotransferase, renal form	OAT
20.0417	18.8811	19.5708	20.4071	22.9176	22.7405	21.743	21.3408	23.9332	23.7608	23.2758	24.5077			11	53	1.97977	0.0198624	1.68391	1.15411	A0A0C4DGS1;P39656;U3KQ84	Dolichyl-diphosphooligosaccharide--protein glycosyltransferase 48 kDa subunit	DDOST
19.3948	19.8207	19.6523	18.7842	25.2497	23.3601	22.5348	21.5542	25.0592	25.4498	24.7836	25.7376			7	54	1.37088	0.0200387	2.0828	1.14962	P62873;B1AKQ8;F6X3N5;F6UT28;E7EP32;F5H8J8;F5H100;F5H0S8;E9PCP0;P16520;B3KVK2	Guanine nucleotide-binding protein G(I)/G(S)/G(T) subunit beta-1	GNB1;GNB2
22.6429	21.7765	19.9207	24.4609	21.8846	23.1815	23.8856	25.9749	19.7073	20.31	20.0481	24.1196			22	68	1.03666	0.0202024	-2.68541	-1.14762	O76021;J3QSV6;I3L3U9;I3L3C4;I3L234;J3KPU7;I3L2F2;I3L4T8;I3L1Y4;I3L1A3	Ribosomal L1 domain-containing protein 1	RSL1D1
18.3727	19.8348	20.103	20.5536	18.7047	19.836	19.7889	18.6827	21.3892	22.0152	19.531	21.5605			6	12	1.58822	0.02025	1.8709	1.14395	Q8WUA4;H0Y4Q6;A0A087WZD8;C9JNH7;H7C318;H7C3X9	General transcription factor 3C polypeptide 2	GTF3C2
20.0152	20.713	20.1035	19.1792	20.2453	18.9632	20.7345	19.0758	21.547	21.5498	21.2557	21.2963			4	12	2.01425	0.0202512	1.65748	1.14804	F8W8R3;A0A087WWF6;P49005;C9IZD2;C9J8Z7;C9JLE1;C9JHC7;H7C1B3	DNA polymerase delta subunit 2	POLD2
24.4979	24.6756	21.7009	26.5678	23.0109	23.9276	26.3855	26.0655	21.7363	22.9017	18.3578	24.6761			15	101	0.957805	0.0204678	-2.92942	-1.14255	Q15717;M0QZR9;M0R055	ELAV-like protein 1	ELAVL1
19.8913	18.8363	19.6013	17.7136	21.8455	19.314	20.709	20.5175	22.4953	23.0077	21.5271	22.7113			15	26	1.6295	0.0205167	1.83886	1.14259	Q15048;E9PP40;E9PNL0;E9PRP5	Leucine-rich repeat-containing protein 14	LRRC14
19.01	19.9106	20.5041	20.2101	21.4879	18.9764	19.5903	20.2273	23.8494	20.3804	21.6509	23.3742			12	29	1.23191	0.0205659	2.24325	1.14294	Q92538	Golgi-specific brefeldin A-resistance guanine nucleotide exchange factor 1	GBF1
20.3677	21.154	19.8693	19.2516	18.8512	19.513	18.8714	19.4618	20.708	21.0701	20.3507	20.2967			2	7	2.86641	0.0205714	1.43205	1.1411	O60684;S4R3E5;Q5TFJ7;O15131	Importin subunit alpha-7;Importin subunit alpha-6	KPNA6;KPNA5
27.9377	26.567	19.972	27.0031	26.5975	27.0335	27.8204	27.0931	25.027	25.6112	24.6014	26.5476			10	120	1.85796	0.0214632	-1.68929	-1.1325	P62899;H7C2W9;C9JU56;B7Z4E3;B7Z4C8;B8ZZK4	60S ribosomal protein L31	RPL31
30.2633	31.345	24.4945	30.3488	32.8361	32.6911	31.6404	31.8455	33.2186	33.8732	34.0777	33.9305			55	1480	2.28936	0.0216148	1.52174	1.12344	A0A0G2JIW1;P0DMV9;P0DMV8;V9GZ37	Heat shock 70 kDa protein 1B;Heat shock 70 kDa protein 1A	HSPA1B;HSPA1A
27.2295	27.151	19.6004	27.1811	27.1535	27.6824	27.6673	28.1377	25.7019	26.1209	25.0204	27.1034			10	173	1.88473	0.021617	-1.67357	-1.13077	Q5JR95;P62241	40S ribosomal protein S8	RPS8
20.7671	19.9883	18.1491	20.8688	20.2241	19.7181	19.1679	19.4238	21.2271	21.0293	20.7825	21.0792			7	15	2.90043	0.0216443	1.39606	1.12149	Q8N766;Q5TG59;H7C4E3	ER membrane protein complex subunit 1	EMC1
19.2006	20.2022	18.8345	22.7851	24.2821	18.7752	22.6142	23.4723	24.9957	24.7742	24.2909	25.1195			5	46	1.05584	0.0216651	2.50913	1.12396	F8W1R7;J3KND3;G8JLA2;G3V1V0;B7Z6Z4;P60660;G3V1Y7;F8VPF3;F8VZU9;F8W180;F8VXL3;H0YI43;F8W1I5	Myosin light polypeptide 6	MYL6
20.8691	20.6712	21.4273	20.0918	22.0998	19.4179	19.8184	19.2659	22.5163	22.5968	21.3308	21.9328			4	22	1.44262	0.0216674	1.9437	1.12824	P60510;H3BTA2;I3L4X0;H3BV22	Serine/threonine-protein phosphatase 4 catalytic subunit;Serine/threonine-protein phosphatase	PPP4C
20.5429	20.4792	19.2106	19.3465	23.9282	24.8885	19.4672	24.1243	25.6427	25.7457	25.213	25.9326			9	101	1.06055	0.0216682	2.53145	1.13082	Q5TDF0;Q9BSD7	Cancer-related nucleoside-triphosphatase	NTPCR
19.4048	20.4877	20.3102	19.4903	20.7979	20.2221	20.9849	18.6329	22.019	22.6065	21.313	21.8625			5	11	1.62026	0.0216944	1.79077	1.12154	Q9UHQ7	WW domain-binding protein 5	WBP5
20.0337	20.3801	20.0605	19.6551	21.8123	21.1749	21.1772	20.7473	22.6817	22.2347	22.8859	22.7854			9	36	2.78321	0.0217156	1.419	1.12417	Q3SXM5;H3BT52;H3BQI7;H3BNH5	Inactive hydroxysteroid dehydrogenase-like protein 1	HSDL1
20.7069	21.2557	20.7108	19.9873	21.1927	18.0605	18.8374	20.4408	21.1875	21.4304	21.7361	22.0403			10	22	1.42	0.0217183	1.96574	1.12861	C9JVN9;Q9H9P8;G3V272;G3V5S1	L-2-hydroxyglutarate dehydrogenase, mitochondrial	L2HGDH
19.6857	17.8858	20.5884	20.5103	22.0085	22.3292	20.2894	19.8532	22.2133	23.4795	22.6241	24.0266			14	48	1.42486	0.0217264	1.96578	1.13014	P12532;F8WCN3;C9JSQ1;C9J995;C9J8F6;C9JJX8;C9J6W7;C9JT96;F8WFC7;F8WDP9;C9JFS8;P17540	Creatine kinase U-type, mitochondrial	CKMT1A;CKMT1B
19.6293	20.301	19.2662	19.929	23.1736	24.2159	20.2641	20.8423	24.7693	25.2137	23.4443	24.1546			8	61	1.17753	0.0217664	2.27148	1.12754	O14925;Q5SRD1;B4DDK6	Mitochondrial import inner membrane translocase subunit Tim23;Putative mitochondrial import inner membrane translocase subunit Tim23B	TIMM23;TIMM23B
19.9028	21.0203	21.053	19.8483	19.745	20.6747	20.1622	21.4631	22.6659	22.925	20.5828	24.0625			7	24	1.34136	0.0217694	2.0478	1.12883	P61289;B3KQ25;K7ESG5;K9J957;A0A087WTV2;K7ENH2;K7EMD0;K7EPX6;K7EKR3;B7Z8D3	Proteasome activator complex subunit 3	PSME3
20.8457	20.5328	20.0846	19.4748	20.8431	21.036	20.2959	20.2524	22.8885	21.8261	21.2342	23.1763			13	31	1.8309	0.021871	1.6744	1.12029	H7BXH2;E9PKF6;Q5H9R7;E9PQP7;H0YEN2;E9PK08;H0YDW1;E9PNN8;E9PKG4	Serine/threonine-protein phosphatase 6 regulatory subunit 3	PPP6R3
20.2738	21.0083	19.4802	18.9698	22.4917	21.451	18.4158	21.3657	23.4575	23.3211	22.5941	22.8462			13	36	1.25012	0.0220046	2.1237	1.118	Q14145;K7ESE0;K7EJ49;K7EJD8;K7EQX2;K7EPZ3	Kelch-like ECH-associated protein 1	KEAP1
20.433	19.3059	18.6577	19.2518	23.5531	23.0088	19.0237	21.3173	24.3792	24.4976	22.8724	24.5228			8	63	1.11852	0.022055	2.34227	1.11837	P40616;F8VYN9;B4DZG7;F8VP99;F8W1Z8;F8VP63	ADP-ribosylation factor-like protein 1	ARL1
20.3751	21.0284	20.1968	23.1083	22.3269	21.1553	22.5889	22.4498	20.5398	19.0834	18.9421	21.9731			3	21	1.3592	0.0221057	-1.99561	-1.11871	Q86U42;B4DEH8;G3V4T2;H0YJH9	Polyadenylate-binding protein 2	PABPN1
19.6823	22.0621	24.2536	23.3803	23.0112	22.2293	21.3167	24.7961	25.0187	25.2046	23.9204	25.2723			21	110	1.33753	0.0221918	2.01571	1.11772	P40227;J3KRI6	T-complex protein 1 subunit zeta	CCT6A
26.1162	27.9319	23.5299	28.8847	27.5563	28.1882	28.9796	29.3398	26.3919	26.605	25.7722	28.0366			28	442	1.56767	0.0222961	-1.81459	-1.11732	Q00839;A0A1W2PPS1;A0A1X7SBS1;A0A1W2PP35;Q5RI18;A0A1W2PPL4;A0A1W2PPH7;A0A1W2PQL0;A0A1W2PP34;A0A1W2PQ74;A0A1W2PRZ7;A0A1W2PQD4;A0A1W2PRI6;A0A1W2PPE9;A0A1W2PNG3;A0A1W2PP22	Heterogeneous nuclear ribonucleoprotein U	HNRNPU
20.5408	19.5442	20.8461	18.9553	19.7686	19.5514	20.2692	21.5847	21.536	22.4756	21.4298	22.6399			2	8	1.68822	0.0226667	1.72683	1.112	H3BRU6;F8VZX2;F8W0G4;F8VXH9;F8W1G6;H3BND9		PCBP2
20.1339	19.3546	18.6482	19.1428	20.2024	20.8358	19.1718	19.58	22.7936	22.4929	20.0148	22.1714			8	19	1.41254	0.0227149	1.92068	1.11134	Q5SY16	Polynucleotide 5-hydroxyl-kinase NOL9	NOL9
21.0175	24.7655	21.0953	19.6689	24.9343	23.7512	22.0398	25.2188	22.5451	21.5638	20.1006	22.9858			22	84	1.19447	0.0227182	-2.1872	-1.11326	H0Y720;Q9UPQ9	Trinucleotide repeat-containing gene 6B protein	TNRC6B
19.8161	19.7747	19.6457	20.01	22.1254	19.0161	20.1767	21.2901	22.7735	22.5492	21.9537	22.9164			20	40	1.43561	0.0227387	1.89615	1.10998	J3KN36;A0A0G2JN29;A0A087X117;Q15155;P69849;Q5JPE7;A0A0G2JP90;A0A087WW46;A0A087WTD5;H3BPS9;I3L0Q6;H3BTW1;H3BUC9	Nodal modulator 1;Nodal modulator 3;Nodal modulator 2	NOMO3;NOMO1;NOMO2
18.706	20.5863	19.7074	20.3907	23.2158	21.3948	18.4281	21.0175	22.6674	23.5372	22.7573	24.2035			19	51	1.13481	0.0227901	2.27733	1.11053	Q9Y678;H0Y8X7	Coatomer subunit gamma-1	COPG1
28.6891	27.511	19.8063	27.5818	27.7108	28.067	28.3999	28.3195	26.1992	26.6188	26.2338	27.4996			18	292	2.32724	0.0228225	-1.48648	-1.10933	P61247;H0Y9Y4;E9PFI5;D6RG13;D6RAT0;H0Y8L7;D6RB09;D6R9B6;D6RI02;D6RAS7;D6RED7;D6RGE0	40S ribosomal protein S3a	RPS3A
19.1892	23.7763	19.6226	21.5323	23.0333	23.1898	23.236	25.2022	25.3559	25.3955	24.9188	25.8051			20	140	1.68934	0.0232035	1.70354	1.10255	Q14974;J3KTM9;J3QR48;J3QKQ5;J3KS06;J3QRG4	Importin subunit beta-1	KPNB1
19.0812	26.6895	20.5217	26.3491	26.321	27.0264	27.3146	27.3257	25.3718	25.5699	23.6784	26.296			10	145	1.58453	0.023255	-1.76788	-1.10367	A0A087WXM6;J3QQT2;J3KRX5;A0A0A6YYL6;P18621;J3QLC8;A0A0A0MRF8;J3KRB3;A0A087WWH0;J3QS96;A0A087WY81;J3KSJ0	60S ribosomal protein L17	RPL17;RPL17-C18orf32
20.0145	19.7306	18.9181	20.4501	24.0427	18.6468	19.6235	20.1294	24.2271	22.9158	22.0318	23.2852			22	49	1.01836	0.0233067	2.50435	1.10379	E9PDF6;O43795;H7C2Y7;E7EQD9;C9JYW1;A0A0U1RRI3;C9JUP5;Q9UBC5	Unconventional myosin-Ib	MYO1B
20.3441	20.6389	19.4443	20.5271	19.3588	20.1239	19.3877	20.2458	22.898	21.9614	19.6372	22.3873			21	33	1.36843	0.0233586	1.94193	1.10458	Q07864;F5H1D6;F5H7E4	DNA polymerase epsilon catalytic subunit A;DNA polymerase	POLE
28.4346	28.3166	19.8406	28.5007	28.1797	28.5091	29.1213	28.6709	26.9085	27.2143	26.1946	27.9436			15	242	2.03452	0.0233907	-1.55498	-1.10132	P61313;E7EQV9;E7ENU7;E7EX53;E7ERA2	60S ribosomal protein L15;Ribosomal protein L15	RPL15
19.319	20.3905	19.2765	19.1485	19.4447	19.8199	19.6934	19.9248	22.6113	21.2268	19.775	22.8771			17	31	1.41136	0.0234107	1.90188	1.10466	A0A0A0MTH9;O14981	TATA-binding protein-associated factor 172	BTAF1
21.3713	20.4283	19.6771	20.0121	24.7868	23.1679	20.2353	20.9012	25.0759	24.5788	24.546	24.0325			11	74	1.11781	0.0234631	2.28552	1.10495	Q8N0X7	Spartin	SPG20
21.5571	19.7513	19.8967	20.4132	26.854	26.0281	26.1614	25.9118	27.2312	27.4609	27.8817	28.0085			26	257	2.63444	0.0234802	1.40678	1.10055	Q9Y265;E7ETR0;H7C4G5;H7C4I3;J3QLR1	RuvB-like 1	RUVBL1
29.9225	29.7574	24.816	29.548	29.508	29.777	30.1975	30.4589	28.0096	28.3506	27.8366	29.4571			47	655	2.01237	0.0235157	-1.57189	-1.10599	P19338;H7BY16;C9JYW2;C9JLB1;C9J1H7;C9JWL1	Nucleolin	NCL
28.5277	27.4844	20.3625	28.419	28.0659	28.312	29.1966	29.1356	27.0466	27.0801	25.9693	28.0047			15	250	1.76845	0.0237024	-1.65237	-1.09764	P06748;E5RI98;E5RGW4	Nucleophosmin	NPM1
19.7137	20.456	18.7264	20.5671	24.5845	24.0208	22.6873	21.0882	24.9091	25.1465	24.7149	25.5052			25	122	1.31901	0.0237544	1.97372	1.09854	B7ZM99;A0A087WVM4;Q6UB35;H0Y327;Q5JYA8;Q5JYA3;Q4VXM0;Q4VXM1	Monofunctional C1-tetrahydrofolate synthase, mitochondrial	MTHFD1L
20.8746	19.9195	18.8897	19.0843	21.5059	20.0215	21.5254	19.3289	22.1082	21.9139	22.5957	22.7203			8	27	1.61142	0.0238066	1.73908	1.09892	P08754	Guanine nucleotide-binding protein G(k) subunit alpha	GNAI3
20.5136	23.1735	19.1205	20.1872	22.3704	20.0036	19.1493	21.8715	22.4396	23.0354	22.5001	23.2574			16	38	1.32472	0.0242445	1.95941	1.09598	F5H365;Q15436;G3V5X8;G3V4Q2;G3V4V1;G3V1W4;G3V3G5;G3V2R6;G3V5K1	Protein transport protein Sec23A	SEC23A
20.5592	25.4567	20.0808	23.1325	24.851	25.6339	22.6066	26.2555	27.1097	27.0222	26.0181	27.2709			7	143	1.26502	0.024427	2.01847	1.09345	P63173;J3KT73;J3QL01;J3KSP2	60S ribosomal protein L38	RPL38
19.5525	19.4926	18.7888	19.6921	21.0458	20.9162	19.5542	18.812	21.4386	23.0265	20.5519	23.4886			10	23	1.23967	0.0244425	2.04437	1.09181	F5H5P2;P12694;F5GXU9;H0YH31	2-oxoisovalerate dehydrogenase subunit alpha, mitochondrial	BCKDHA
19.2131	19.9522	19.6908	21.1277	19.8718	18.8926	19.6971	19.0502	20.6978	21.83	19.7878	22.1487			6	10	1.58397	0.0244957	1.73814	1.09187	X5D289;Q9NPH0;A0A087WYU6;A0A087WW36;V9GZ71;A0A0A0MS36	Lysophosphatidic acid phosphatase type 6	ACP6
26.8034	28.1113	20.7767	30.3983	27.4654	28.2385	30.0966	30.259	26.3663	26.9225	25.8429	28.632			22	301	1.18931	0.0247373	-2.07395	-1.08118	F8W6I7;P09651;F8VZ49;Q32P51;F8VTQ5;H0YH80;F8VYN5;F8W646	Heterogeneous nuclear ribonucleoprotein A1;Heterogeneous nuclear ribonucleoprotein A1, N-terminally processed;Heterogeneous nuclear ribonucleoprotein A1-like 2	HNRNPA1;HNRNPA1L2
21.2446	23.8337	20.2493	22.9027	25.1668	24.1318	21.3232	24.2797	25.9097	25.8323	25.2899	25.8511			30	186	1.25019	0.0247898	1.99537	1.08141	Q15029;K7EP67;K7EJ74	116 kDa U5 small nuclear ribonucleoprotein component	EFTUD2
20.5775	20.5102	19.3111	22.3915	20.5296	20.5739	24.6069	21.3715	19.6097	18.7412	18.7931	20.8953			7	26	1.08078	0.024812	-2.26065	-1.08259	Q13242;H0YIB4;S4R3G0	Serine/arginine-rich splicing factor 9	SRSF9
19.5576	19.8261	18.8577	19.6454	28.3279	27.4789	25.2764	26.6165	28.9144	28.5819	28.6679	28.6959			48	483	1.46792	0.0248426	1.7901	1.08165	P05023;M0R116;A0A0A0MT26;P13637;B1AKY9;P50993;H0Y7C1;Q5TC01;Q5TC02;Q13733;Q5TC05;P20648;M0QXF2;E9PRA5	Sodium/potassium-transporting ATPase subunit alpha-1	ATP1A1
20.9393	20.2395	20.1631	21.3495	19.8758	19.1391	20.9248	21.5451	23.2696	22.2439	20.7233	22.9589			11	37	1.31446	0.0248651	1.92772	1.08265	Q9Y295;H0YI06;F8WEE0	Developmentally-regulated GTP-binding protein 1	DRG1
21.029	18.343	20.0018	20.3305	24.0433	22.8235	21.8994	19.4171	24.8226	24.065	24.1005	23.8634			8	54	1.13161	0.0248955	2.16706	1.0823	Q9Y5P6	Mannose-1-phosphate guanyltransferase beta	GMPPB
20.1364	20.0635	20.8785	19.9106	19.4323	20.2824	21.1033	19.9295	21.9665	22.4179	20.7943	22.063			9	15	1.76391	0.0249185	1.62356	1.08394	M0QXB4;O14579;M0R061	Coatomer subunit epsilon	COPE
19.084	19.3236	19.4802	20.2003	24.8306	23.9675	21.8433	19.6653	25.3472	24.9134	24.5614	24.8311			9	62	1.0354	0.0249412	2.33665	1.07821	C9JG97;C9JEH3;Q13685;C9JTS3;H7C0R2	Angio-associated migratory cell protein	AAMP
19.6992	22.4962	20.5144	21.0585	19.2937	20.7777	19.3843	24.1773	26.0992	25.9967	18.8828	26.2874			10	60	0.788791	0.024972	3.40825	1.08484	Q07021;I3L3Q7;I3L3B0	Complement component 1 Q subcomponent-binding protein, mitochondrial	C1QBP
20.0193	20.0434	20.0686	19.2624	22.567	21.9696	19.7995	21.6039	22.9905	23.7067	22.7203	23.6057			19	50	1.48276	0.0249937	1.77078	1.07853	P23921;E9PL69	Ribonucleoside-diphosphate reductase large subunit	RRM1
20.027	18.9121	21.0186	20.0941	23.4302	22.262	20.8184	20.006	25.0993	24.813	21.2236	24.9482			25	94	1.0256	0.0250259	2.39191	1.08498	O95163;F5H2T0;H0YDF3	Elongator complex protein 1	IKBKAP
19.9272	19.4398	18.4462	19.8352	20.2361	20.5036	18.8718	19.434	23.5961	22.6646	18.9974	22.9272			8	28	1.08021	0.025039	2.28497	1.08788	C9J3G2;Q9BRT8;Q8IUF1;A0A087X140;A0A0A6YYH9;Q5RIB0;H0Y5V3;A0A0A0MRU4;Q5RIA9;Q5JTY5;Q4V339;F2Z2T4;A0A087WWG3;A0A0B4J2F1;A0A087WTC0;F8WEG4;A0A087WZQ3;F8WEU0;A0A0B4J1T6;Q5RIB5;Q5JTY2;Q5RIB3;H0Y857;Q6NVZ8;A0A0B4J2E3;E7EUZ7;A0A087WYD2;A0A087X1C0	COBW domain-containing protein 1;COBW domain-containing protein 2;COBW domain-containing protein 5;COBW domain-containing protein 3;COBW domain-containing protein 6	CBWD2;CBWD1;CBWD5;CBWD7;CBWD3;CBWD6
19.3779	20.6567	20.393	19.554	22.9191	22.4299	19.681	18.4803	23.5305	23.3081	22.5326	23.1687			8	39	1.07479	0.0250464	2.25742	1.07914	Q96SK2;C9J5K4;C9JYX1	Transmembrane protein 209	TMEM209
19.3252	18.9994	20.0194	20.1142	22.5455	19.4005	20.38	19.3306	24.3468	23.2874	19.8127	24.1882			24	72	0.988313	0.0250799	2.49466	1.08617	F5H6E2;O00159;I3L204;I3L4D4;I3L501;I3L3Y6;I3L168;I3L3F5	Unconventional myosin-Ic	MYO1C
19.3614	21.0261	20.6118	19.3026	24.0438	25.1383	19.0209	19.6862	24.7728	25.8236	24.1828	24.2497			7	47	0.89099	0.0250994	2.78493	1.07922	Q9Y277;E5RFP6;E5RJN6;E5RHZ6;E5RK27;E5RHE1;E5RFL1	Voltage-dependent anion-selective channel protein 3	VDAC3
19.3768	19.9628	20.1158	21.8055	19.4805	19.991	21.2223	19.3613	20.7714	22.1982	21.0329	23.9469			6	26	1.24523	0.0252327	1.97357	1.07324	J3QL24;J3KQ22;P32322;J3QR88;J3QLK9;J3QL32;E2QRB3;J3QL23;J3KTA8;J3QKT3;J3QRZ0;J3QKT4;J3KSA9	Pyrroline-5-carboxylate reductase;Pyrroline-5-carboxylate reductase 1, mitochondrial	PYCR1
19.5651	19.5646	19.1932	20.8027	20.3115	22.1145	20.9878	22.0334	23.142	23.1538	22.608	22.7832			2	20	1.85539	0.0252526	1.55995	1.0724	P55735;E7ERC8;A8MXL6	Protein SEC13 homolog	SEC13
27.227	26.7953	19.3391	26.4338	27.3244	27.8644	27.2992	27.2281	25.7856	26.0511	25.9383	26.6351			8	94	2.86316	0.0253054	-1.32653	-1.07279	P30050	60S ribosomal protein L12	RPL12
19.0628	20.6691	20.5314	19.8601	21.386	19.2982	18.5608	20.4562	21.7021	21.1888	21.7534	22.1108			7	22	1.45126	0.0261667	1.76346	1.06739	P13861;H7C330;H7C1L0;H7C4A9;C9J830;P31323	cAMP-dependent protein kinase type II-alpha regulatory subunit	PRKAR2A
19.2686	19.762	20.1277	19.1996	21.6218	20.7119	20.1823	19.1284	21.9354	21.9298	21.9984	22.2984			10	26	1.66757	0.0262037	1.6294	1.06635	P45954	Short/branched chain specific acyl-CoA dehydrogenase, mitochondrial	ACADSB
20.7816	20.0812	20.158	19.9673	24.2068	22.989	19.9246	21.3555	24.5243	24.1107	23.8375	24.2704			11	64	1.14367	0.026722	2.06675	1.06147	Q15054;E9PRK3;H0YEX7;E9PM91;E9PNC0	DNA polymerase delta subunit 3	POLD3
19.5427	19.992	19.9767	19.0352	24.8147	24.0292	18.8028	21.4033	25.2385	24.651	24.6819	24.5411			9	45	0.932826	0.0270228	2.51563	1.0599	Q13257;D6RJE3	Mitotic spindle assembly checkpoint protein MAD2A	MAD2L1
23.6875	28.1521	17.8493	28.2289	27.9681	28.4812	28.827	28.3377	26.6458	27.2122	25.7188	27.7886			21	313	1.77717	0.0272149	-1.56212	-1.05875	P18124;A8MUD9;C9JIJ5;C9JZ88	60S ribosomal protein L7	RPL7
19.4367	20.1805	20.5321	20.857	23.573	22.5892	22.9361	22.7668	24.6456	24.2529	24.0277	24.2281			9	57	2.73098	0.0273732	1.32234	1.05766	P40938;A0A087X270	Replication factor C subunit 3	RFC3
18.9788	19.4382	19.4578	18.8605	19.8735	20.2334	19.135	19.4303	22.9227	23.2426	18.945	22.0576			7	15	1.09502	0.0274568	2.12392	1.05624	B5MCL5;G5E975;Q12824;C9JTA6;A0A0G2JSE9;A0A0U1RQQ2;A0A0U1RRB8	SWI/SNF-related matrix-associated actin-dependent regulator of chromatin subfamily B member 1	SMARCB1
19.0926	20.0886	19.3958	19.9703	20.5754	19.3116	19.1314	20.3385	22.2349	21.1313	20.8319	21.3594			7	22	1.77956	0.0277618	1.55013	1.05368	Q8N122	Regulatory-associated protein of mTOR	RPTOR
26.0699	23.9474	20.1884	23.5512	24.8306	24.4078	24.613	24.0929	22.5424	23.3408	20.7539	24.0573			5	78	1.32643	0.0279919	-1.81246	-1.04895	E7ETK0;A0A087WUS0;P62847	40S ribosomal protein S24	RPS24
20.0831	21.0033	19.5928	21.3817	18.9639	20.6797	20.374	19.5204	21.5578	21.1882	21.564	21.1442			6	14	1.95224	0.0280488	1.47909	1.04964	B7Z3Z9;E7EPM6;P33121;H0Y9U7;H0Y9Z9;D6RER0;Q9ULC5	Long-chain-fatty-acid--CoA ligase 1	ACSL1
19.2372	21.7209	20.4987	19.0407	19.1921	21.6823	19.2822	21.9744	22.3487	21.9745	22.3865	22.8723			6	21	1.27932	0.0281059	1.86273	1.05069	P62834;P61224;F5H0B7;F5H500;F5H6R7;F5H004;A0A075B6Q0;F5GYB5;F5GX62;E7ESV4;A0A0J9YXB3;F5H7Y6;A6NIZ1;F5H4H0;F5GYH7;F5H077;F5GWU8;F5H491;F5H823;B7ZB78;F5GZG1;F8WBC0	Ras-related protein Rap-1A;Ras-related protein Rap-1b;Ras-related protein Rap-1b-like protein	RAP1A;RAP1B
20.5717	20.5385	20.4233	20.3858	21.6053	19.7679	20.0655	18.992	21.5798	22.1381	21.4946	21.8022			3	20	1.56619	0.0281633	1.64603	1.0507	A0A087X163;Q9NP72;Q5W0J0;H0Y6T8	Ras-related protein Rab-18	RAB18
20.5359	19.478	20.5973	19.3187	24.2947	20.0032	20.5928	21.0594	23.8119	23.6047	23.4815	23.3196			12	50	1.11817	0.0281803	2.06689	1.05134	Q9Y6G9;E9PHI6;C9JGM7;C9JLW1	Cytoplasmic dynein 1 light intermediate chain 1	DYNC1LI1
22.9254	25.5349	18.9062	28.1456	22.42	24.7578	27.7869	27.1245	22.8973	22.7752	19.9262	25.3516			19	130	0.84641	0.0282209	-2.78471	-1.05085	P38159;H3BT71;H0Y6E7;Q96E39;H3BUY5;H3BR27;A0A1B0GUK8;H3BNC1;O75526;Q8N7X1	RNA-binding motif protein, X chromosome;RNA-binding motif protein, X chromosome, N-terminally processed;RNA binding motif protein, X-linked-like-1	RBMX;RBMXL1
18.8344	19.2296	19.4812	19.9647	20.0069	21.1558	20.0261	18.9968	21.3653	22.3244	20.8625	22.1454			13	24	1.57389	0.0287287	1.62802	1.04509	A0A0G2JNZ2;A0A0G2JPP5;Q14160;A0A0G2JMS7;Q5T0G3;H0YCG0;H0YDF9	Protein scribble homolog	SCRIB
20.3012	18.8124	19.0267	19.4329	19.6134	18.7685	20.7572	19.2959	21.6657	21.7717	20.1616	21.3086			8	15	1.55944	0.0292425	1.61816	1.03775	Q9UBU9;E9PIN3;B4E227;E9PLA7;H0YDU0	Nuclear RNA export factor 1	NXF1
19.3472	21.8277	19.6304	20.4832	28.8102	28.8107	27.4019	27.62	29.7248	29.8162	29.1923	29.7404			50	678	1.94837	0.0293012	1.45775	1.03823	P33993;C9J8M6	DNA replication licensing factor MCM7	MCM7
19.8129	20.4468	19.5232	19.0219	19.9561	20.6829	20.6252	20.6894	21.9291	22.3149	21.0632	22.1999			6	25	2.22237	0.0293065	1.38836	1.0405	K7ELV2;Q96EE3;K7ENI5;K7EP88;K7EPZ5	Nucleoporin SEH1	SEH1L
23.0192	22.1213	19.7764	20.2578	24.7527	23.9985	23.1534	23.6403	25.3628	25.3723	24.8977	25.5914			7	88	2.08185	0.0293602	1.41983	1.03861	P31946;Q4VY20;Q4VY19;A0A0J9YWE8;A0A0J9YWZ2	14-3-3 protein beta/alpha;14-3-3 protein beta/alpha, N-terminally processed	YWHAB
20.7552	20.6033	20.9004	21.1871	20.0503	19.3036	22.5769	22.6701	24.7977	24.2531	20.6615	24.4534			29	64	0.940382	0.0293657	2.39121	1.04118	O75533;B4DGZ4;H7C341;F8WC19	Splicing factor 3B subunit 1	SF3B1
19.7109	19.3896	19.904	21.8085	20.4129	21.6158	23.3764	22.4232	20.4179	20.4502	18.9312	20.768			6	14	1.28412	0.02964	-1.81525	-1.03691	H7C2Q8;Q99848	Probable rRNA-processing protein EBP2	EBNA1BP2
18.8029	19.2909	19.9733	19.0324	20.8761	19.556	20.0761	20.1595	23.036	21.4273	20.8896	21.6623			13	19	1.61148	0.0296926	1.58686	1.03613	Q9H9Y6;H7C0D9;C9JS83;F8WDS4;F8WAK7;F8WBB9;F8WCS3;C9JJG2	DNA-directed RNA polymerase I subunit RPA2	POLR1B
20.2487	18.7711	20.2048	19.6027	25.1083	24.2277	22.5506	19.8616	25.6203	25.0858	24.8222	25.1828			18	83	0.986924	0.0303028	2.24073	1.03443	Q9NXW2;J3KPS0;V9GYN7;V9GY70	DnaJ homolog subfamily B member 12	DNAJB12
21.6093	19.7019	19.4528	19.8502	21.0399	25.1247	21.5903	21.2206	23.7	25.4024	23.8878	24.3799			21	102	1.04552	0.0306083	2.09861	1.02897	Q06210	Glutamine--fructose-6-phosphate aminotransferase [isomerizing] 1	GFPT1
20.2644	19.8074	22.0561	18.702	19.376	20.8268	20.8427	22.9454	24.0461	24.1301	20.5661	24.072			2	21	0.989127	0.030746	2.20586	1.02798	Q58FF8	Putative heat shock protein HSP 90-beta 2	HSP90AB2P
19.9834	19.7362	21.1024	20.4542	23.8457	22.618	20.1163	20.9724	24.2429	24.4528	22.1655	25.1139			13	61	1.03826	0.030804	2.1057	1.02752	Q96EY1;I3L1T6	DnaJ homolog subfamily A member 3, mitochondrial	DNAJA3
22.2686	20.4991	21.1782	20.7397	22.5935	22.6882	19.4553	19.6613	23.5309	23.267	22.9007	22.5672			7	25	1.12315	0.0310119	1.96684	1.02673	O95801	Tetratricopeptide repeat protein 4	TTC4
19.6097	19.8922	19.3037	20.4009	24.4934	22.6027	19.7102	20.3565	24.5815	23.6517	23.2616	24.4275			13	76	0.988834	0.0313609	2.18988	1.02435	Q9BRK5;H0Y3T6;G3V1E2	45 kDa calcium-binding protein	SDF4
19.056	20.834	20.1783	23.0614	23.329	23.1644	22.837	24.2262	23.3026	22.739	18.3958	20.2084			1	12	0.967331	0.0316299	-2.22768	-1.02218	A0A0D9SEM9		DDX39A
20.3159	19.9486	19.3197	19.8908	19.8395	19.6732	19.3355	22.1113	21.718	22.9059	21.1431	22.2826			12	24	1.27661	0.0316778	1.77251	1.02054	P60228;E5RGA2;H0YBR5;E5RIT4;E5RHS5;H0YAW4;E5RIP5;E5RJ25;H0YBP5;E5RII3	Eukaryotic translation initiation factor 3 subunit E	EIF3E
18.8789	18.6721	19.6836	20.1092	21.1975	19.5071	18.0104	19.1688	21.3594	20.6531	21.6786	21.0554			3	9	1.31575	0.0319226	1.71564	1.01274	Q9BY32	Inosine triphosphate pyrophosphatase	ITPA
19.5362	19.9211	19.8827	21.0856	19.95	20.3879	20.1962	20.7782	24.0706	24.0669	18.9311	23.3852			5	19	0.930603	0.03193	2.28536	1.0156	M0R0N4;M0QYZ2;P53680;X6R390;M0QZ21;M0R1S0	AP-2 complex subunit sigma	AP2S1
19.1153	19.8503	20.6643	20.7349	19.3308	17.5655	19.8952	21.4651	22.3219	22.0559	19.965	21.897			8	14	1.0707	0.0319845	1.99577	1.01385	Q08945;E9PMD4;A0A0U1RRK2	FACT complex subunit SSRP1	SSRP1
25.9423	27.0613	19.4053	27.9601	26.7323	27.0548	28.373	28.257	26.0953	26.1082	24.936	26.8588			14	200	1.50066	0.0319922	-1.60469	-1.01876	P67809;H0Y449;C9J5V9;Q9Y2T7	Nuclease-sensitive element-binding protein 1	YBX1
19.5957	19.3352	19.3884	19.6664	24.1032	24.5036	22.5514	24.1155	25.5189	25.7209	24.4922	25.74			20	128	1.59508	0.0319922	1.54959	1.01668	P30837;H0Y2X5;P47895	Aldehyde dehydrogenase X, mitochondrial	ALDH1B1
27.9147	26.8676	20.2224	27.0265	27.6421	27.6527	28.2003	26.7874	25.7739	26.5266	24.5542	26.9387			14	202	1.45272	0.0320466	-1.6223	-1.01434	P61254;J3QRI7;J3QQQ9;J3QQV1;J3KTJ8;J3QRC4;J3KSS0;J3KS10	60S ribosomal protein L26	RPL26
26.5421	28.224	19.5678	28.425	27.9083	27.8606	28.876	28.6795	26.9165	26.722	26.1981	27.739			35	488	1.88132	0.0320547	-1.43721	-1.01714	A0A0D9SFB3;A0A0D9SG12;A0A0D9SF53;O00571;O15523;A0A0J9YVQ7;A0A087WVZ1;B4DLA0;A0A0J9YYH6;A0A087WX09;C9J8G5;C9J081;D6RCM4;Q9NQI0	ATP-dependent RNA helicase DDX3X;ATP-dependent RNA helicase DDX3Y	DDX3X;DDX3Y
20.3891	20.355	19.6455	19.236	23.8615	22.168	19.7203	19.656	23.9249	23.9513	22.2031	23.9036			9	29	0.995284	0.0321174	2.1443	1.01724	Q9BZX2;Q9HA47	Uridine-cytidine kinase 2	UCK2
26.0226	24.3547	19.8056	25.5339	23.9511	25.7813	25.2972	25.6446	23.3988	24.1013	22.2884	24.3483			5	70	1.40473	0.0328401	-1.63434	-1.00707	P62888;E5RI99;A0A0C4DH44;E5RJH3;A0A0B4J213	60S ribosomal protein L30	RPL30
20.22	20.507	19.5159	21.4496	23.7206	22.659	19.5375	18.3642	23.8045	23.5078	22.7845	23.3847			7	40	0.908931	0.0329035	2.30005	1.00721	Q96K37;H7C1I0	Solute carrier family 35 member E1	SLC35E1
19.8147	21.2144	20.1248	20.168	21.074	22.0145	19.4042	20.3739	22.6331	22.6816	22.2348	21.712			2	17	1.4395	0.0332154	1.59868	1.00189	P62877	E3 ubiquitin-protein ligase RBX1;E3 ubiquitin-protein ligase RBX1, N-terminally processed	RBX1
19.9648	20.3529	20.4054	20.5399	21.3136	21.6022	20.4853	18.6705	22.2631	21.9251	21.807	22.8904			6	25	1.2869	0.0335278	1.70351	1.00026	O75600;H7BZ75;F2Z340;C9IZC9	2-amino-3-ketobutyrate coenzyme A ligase, mitochondrial	GCAT
19.4969	20.8042	20.612	19.3582	18.3234	19.777	19.8896	20.5712	22.1578	22.6178	19.119	22.4765			7	16	1.06051	0.0337931	1.95247	0.998527	P51553;E9PF84;G5E9Q7;E7EQB8;H7C1W2;H0Y5Q7	Isocitrate dehydrogenase [NAD] subunit gamma, mitochondrial;Isocitrate dehydrogenase [NAD] subunit, mitochondrial	IDH3G
19.4485	22.993	19.7975	19.3003	24.2907	20.3985	21.0172	24.7954	25.6043	25.5087	23.0881	25.3259			16	79	0.899704	0.0349675	2.25632	0.993946	Q9UBS4;H7C2Y5	DnaJ homolog subfamily B member 11	DNAJB11
26.7525	27.8939	21.9333	27.3	27.3703	28.1965	27.346	27.4054	25.5459	26.8272	24.5689	26.9957			11	179	1.40411	0.035084	-1.5951	-0.991881	P62277;J3KMX5;E9PS50	40S ribosomal protein S13	RPS13
19.706	20.0896	20.6663	20.0223	21.2117	19.7164	19.4543	20.2134	21.2502	21.6806	21.6449	21.5652			4	19	1.87445	0.0352152	1.38629	0.990313	P01111;P01116;P01112;G3V4K2;G3V5T7	GTPase NRas;GTPase KRas;GTPase KRas, N-terminally processed;GTPase HRas;GTPase HRas, N-terminally processed	NRAS;KRAS;HRAS
19.9855	20.135	19.933	19.4535	23.7866	18.967	20.7375	21.0933	23.4516	22.7766	22.8289	23.5037			13	62	1.0136	0.0352624	1.99411	0.989919	O75534;E9PLT0;E9PNG3	Cold shock domain-containing protein E1	CSDE1
19.0416	21.5925	19.5656	21.2835	21.5414	18.8977	20.5381	23.7184	24.2891	24.3679	21.0548	24.0054			25	76	0.887662	0.035408	2.25541	0.987468	P22314;Q5JRR6;Q5JRR9;Q5JRS0;Q5JRS1;Q5JRS3;Q5JRS2	Ubiquitin-like modifier-activating enzyme 1	UBA1
20.057	19.1226	20.2657	20.0972	21.464	19.3341	20.6986	18.3395	22.9956	22.3701	20.1561	21.8886			15	27	1.06184	0.035782	1.89352	0.983392	Q93074;Q7Z3Z5;H7C191;F8WAE6;Q86YW9;H7C274	Mediator of RNA polymerase II transcription subunit 12	MED12;TNRC11
19.0979	20.57	20.9486	19.9197	22.7365	19.7638	19.8195	20.308	22.3333	22.9361	21.3494	23.1206			14	36	1.15274	0.0358349	1.77791	0.982769	Q13561;F8W1I6;H0YI98;F8VW18;F8VX93;F8VRV7;H0YHL1;F8W0U6	Dynactin subunit 2	DCTN2
19.7139	19.6196	20.5852	18.7908	25.1893	24.3106	22.1417	24.5362	26.1327	25.7945	24.7241	26.4511			35	220	1.20049	0.0358493	1.73114	0.983524	O14980;C9JKM9;C9J673;C9IZS4;C9JQ02;C9JV99;F8WF71;C9IYM2;H7BZC5;C9JF49	Exportin-1	XPO1
18.9591	20.1377	20.0698	22.9767	25.1518	22.6648	23.5588	24.4018	25.3564	25.3326	25.2366	26.0084			15	114	1.46324	0.035917	1.53919	0.983601	P41091;Q2VIR3;F8W810;H7BZU1	Eukaryotic translation initiation factor 2 subunit 3;Putative eukaryotic translation initiation factor 2 subunit 3-like protein	EIF2S3;EIF2S3L
19.1372	25.267	19.5505	26.8905	22.2744	24.6024	27.1705	27.8345	22.1214	23.0135	19.5406	26.0086			21	137	0.745238	0.0359849	-2.79943	-0.984315	O60506;F6UXX1	Heterogeneous nuclear ribonucleoprotein Q	SYNCRIP
20.1024	22.2446	20.3106	22.591	24.2804	23.8551	21.3814	23.0224	25.2649	25.049	24.0888	24.7886			13	97	1.28066	0.036053	1.66299	0.984399	P52292;J3QLL0;J3KS65;J3QL07	Importin subunit alpha-1	KPNA2
22.7317	23.1257	18.6927	23.2433	25.1479	24.9829	24.0323	24.1325	25.9045	25.902	25.6456	25.9131			10	73	2.29939	0.0362985	1.2674	0.979574	P27348;E9PG15	14-3-3 protein theta	YWHAQ
20.5005	20.6422	20.106	20.9827	19.8475	19.722	19.1279	21.2895	22.5345	22.2514	19.571	23.1402			8	22	1.06774	0.0363146	1.87757	0.981315	O43660;D6RA26;H0YA24;H0YAA2;B7Z982	Pleiotropic regulator 1	PLRG1
20.3422	19.9256	18.7483	19.5221	20.9845	20.3104	20.384	21.1577	22.948	22.8177	20.5669	22.825			13	22	1.378	0.0363664	1.58025	0.979718	Q9UJX2;D6RBY8;D6RCF8;H0Y936	Cell division cycle protein 23 homolog	CDC23
19.5462	18.9984	19.8941	19.2045	21.7309	22.1114	20.3923	21.3283	23.6763	23.4396	21.127	24.2633			14	44	1.16712	0.0373234	1.73583	0.974429	F6QDS0;Q9UMR2;H3BQK0;Q9NUU7;I3L0H8;I3L352;H3BN59;H3BMQ5;H3BTB3;H3BTX1;H0YD26;A0A1B0GV69;E9PR46;J3QL17;Q9UHL0	ATP-dependent RNA helicase DDX19B;ATP-dependent RNA helicase DDX19A	DDX19A;DDX19B
19.3365	19.5594	19.8865	20.2035	26.2575	25.6221	24.2806	24.0341	26.7826	26.8088	26.0656	26.6278			29	220	1.45853	0.0373929	1.52263	0.97576	P09543;K7ERC4;C9K0L8;K7ERZ0;K7EN66	2,3-cyclic-nucleotide 3-phosphodiesterase	CNP
19.8532	20.293	20.455	18.2788	20.922	19.8115	19.8611	20.4189	21.6865	21.4854	21.4244	21.3611			4	14	2.41266	0.0374694	1.23599	0.97224	A0A0C4DGQ5;P04632;U3KQE2;K7EM73;K7EIV0;A0A075B7C0;K7EKD8;K7ELJ7;U3KPR7;K7ES78;K7EMQ1;Q96L46	Calpain small subunit 1	CAPNS1
19.8479	20.5681	19.5426	19.5643	22.2318	21.6781	21.4623	22.2117	22.9246	24.1628	22.1501	24.3886			16	63	1.44082	0.0387948	1.51058	0.966858	Q99613;B5ME19;H3BPE3;H3BPE4;H3BTY8	Eukaryotic translation initiation factor 3 subunit C;Eukaryotic translation initiation factor 3 subunit C-like protein	EIF3C;EIF3CL
19.4796	20.6016	20.4484	20.0968	23.4424	22.8494	21.9609	19.8604	24.1271	23.7544	23.2832	23.93			13	56	1.13588	0.0388667	1.74541	0.9672	Q9NVE7;A0A0G2JR38;E9PHT6;H0YA26;H0Y9E4;H0YA31;A0A0G2JQS7;D6RJF3	Pantothenate kinase 4	PANK4
18.8555	18.5037	19.5429	19.5138	19.9856	19.7708	20.7242	19.3119	21.6336	21.6416	19.981	23.1007			7	14	1.23616	0.0393579	1.64112	0.964155	Q9BYD1;E5RJI7;H0YAX3;E5RFI2	39S ribosomal protein L13, mitochondrial	MRPL13
19.7109	19.6018	19.8563	20.2112	21.7777	19.7243	20.6073	19.7579	23.2077	22.1259	21.0605	21.8475			19	44	1.29147	0.0394191	1.5936	0.962545	Q7Z3U7;F8VZV1	Protein MON2 homolog	MON2
19.615	24.4157	18.7407	24.5644	23.4826	23.7537	24.9823	25.1699	22.9273	23.3332	18.7472	23.7651			5	56	0.878434	0.0394917	-2.15393	-0.962831	P84103;A0A087X2D0	Serine/arginine-rich splicing factor 3	SRSF3
20.5934	20.285	20.1101	19.3647	20.3781	19.8494	19.8395	19.4926	22.0492	22.2992	20.1987	20.8718			9	24	1.49185	0.0399633	1.46482	0.958704	Q8TEX9;H0YN14;H0YLV0;H0YL92;H0YN07;H0YMR4;H0YK93;H0YKG5	Importin-4	IPO4
18.8032	19.7068	19.1067	18.6931	19.6433	20.3194	18.8597	19.6372	20.6204	20.812	20.9929	21.0594			6	12	2.14682	0.0406216	1.25626	0.955925	Q9NUQ9;A0A087X178;A0A1W2PRQ0;E5RI16;E5RGI7;E5RJE1;E5RIR8;E5RJL8;Q9H0Q0;E5RK61;E5RFS4;E5RHU5	Protein FAM49B	FAM49B
19.0736	24.0301	19.7446	21.2235	29.4442	29.0287	27.8764	28.0505	29.6611	30.236	29.7413	30.1337			31	475	1.7955	0.040696	1.34306	0.956191	P30153;B3KQV6;C9J9C1;E9PH38;E9PPI5;E9PNM7;E9PHZ6;M0QXG4;M0R0K6	Serine/threonine-protein phosphatase 2A 65 kDa regulatory subunit A alpha isoform	PPP2R1A
19.2753	20.2854	19.6202	21.1431	19.9797	21.9642	18.2042	20.5031	22.0652	22.4639	21.1692	21.9127			6	14	1.10426	0.0408759	1.73996	0.954933	Q9P0J0;B4DEZ3;K7EJE1;E7ENQ6;U3KQP3	NADH dehydrogenase [ubiquinone] 1 alpha subcomplex subunit 13	NDUFA13
19.4718	19.8631	20.0436	20.4109	30.3012	29.8082	28.1345	28.0493	30.8997	30.5429	30.3584	30.5416			29	475	1.37758	0.0410163	1.51232	0.953075	P31689	DnaJ homolog subfamily A member 1	DNAJA1
19.937	19.4765	20.3239	19.8849	21.9391	19.1555	20.5692	20.1562	22.2298	22.0015	21.1308	22.8572			9	24	1.24831	0.0410909	1.59982	0.953114	P46060;H0Y4Q3;B0QYT5;B0QYT4;B0QYT6	Ran GTPase-activating protein 1	RANGAP1
20.1816	24.5592	20.0715	24.8707	24.6295	24.2864	24.6365	25.5481	23.1761	23.6356	23.2527	23.9738			23	138	2.0813	0.0411658	-1.2656	-0.953539	P02786;G3V0E5;H7C3V5;F8WBE5	Transferrin receptor protein 1;Transferrin receptor protein 1, serum form	TFRC
20.6454	18.9021	19.2141	19.3708	21.5343	18.9607	19.6526	20.1426	22.6492	22.1273	20.1212	22.1632			4	20	1.13397	0.0412754	1.69267	0.950171	Q5SNT2;H0Y4R5;H0Y994	Transmembrane protein 201	TMEM201
19.1223	26.8526	18.6591	28.5067	24.015	25.3158	28.201	28.9041	23.6437	24.0261	21.8753	27.0666			20	179	0.763772	0.0412875	-2.45607	-0.95003	P51991;H7C1J8	Heterogeneous nuclear ribonucleoprotein A3	HNRNPA3
19.7218	20.5478	19.6136	19.7527	23.9615	22.1745	19.6696	19.8547	24.4293	23.9882	21.4717	24.2588			23	81	0.863923	0.0416895	2.12191	0.94904	P52789;E9PB90;P52790	Hexokinase-2;Hexokinase	HK2
21.1654	19.863	19.1018	23.0365	24.1308	22.9853	20.5275	23.0888	24.665	24.5947	23.5438	24.8103			3	41	1.0979	0.0422198	1.72036	0.946864	P49458;E9PE20	Signal recognition particle 9 kDa protein	SRP9
21.2293	20.2346	19.7587	19.0721	21.246	18.8706	19.0116	19.5528	22.5191	22.4547	19.117	22.0748			6	19	0.979728	0.0422446	1.87113	0.945064	O60502;H7C3X0	Protein O-GlcNAcase	MGEA5
19.8422	18.7779	19.0927	20.2791	25.57	23.9517	21.219	21.1732	26.0285	25.7111	23.5399	24.9974			38	163	0.866809	0.0425925	2.09074	0.944201	Q92621;U3KPX2;U3KQ97;U3KQ47	Nuclear pore complex protein Nup205	NUP205
19.5063	18.4994	20.2629	19.3917	24.046	22.698	22.4172	21.3389	25.0642	23.7642	24.118	23.7286			7	49	1.28502	0.0427191	1.54372	0.94247	Q01650;A0A0C4DGL4;H0YJ95;G3V4Z6;Q9UM01;Q92536	Large neutral amino acids transporter small subunit 1	SLC7A5
19.6068	18.6298	18.6026	19.3419	22.508	22.5461	22.1769	21.6964	23.2751	23.9889	22.9961	23.5254			9	43	2.25128	0.0427957	1.21451	0.942723	P21796;C9JI87	Voltage-dependent anion-selective channel protein 1	VDAC1
19.6951	19.2004	19.8841	20.3316	21.8431	19.2328	20.2322	21.167	21.2257	23.085	21.3816	23.7174			16	39	1.07153	0.0428643	1.73365	0.941825	P50570;E5RHK8;Q9UQ16;K7EMQ3;E5RIK2;A0A0D9SFB1;A0A0U1RQP1;A0A0D9SFE4;Q05193;A0A1B0GUX5;A0A1B0GU67;K7EPK9;H7C5U0	Dynamin-2	DNM2
19.199	19.5776	20.3205	19.7926	22.0301	23.5768	22.513	20.4023	23.8335	23.9023	23.9262	23.1791			6	35	1.21948	0.0435302	1.57976	0.938048	Q8WWC4;H7C0V0	Uncharacterized protein C2orf47, mitochondrial	C2orf47
27.4087	27.5085	19.5571	27.0195	27.5982	27.6825	27.0852	27.9096	26.638	26.515	25.4774	26.6516			6	150	2.02694	0.0435737	-1.24839	-0.937216	P62266;D6RD47;D6RDJ2;D6RIX0;D6R9I7	40S ribosomal protein S23	RPS23
19.9118	19.134	21.0316	20.0883	20.9856	20.2901	19.6927	18.9024	21.6401	22.0912	19.9965	22.5739			5	15	1.1859	0.0436078	1.60771	0.938202	Q13232;H3BPR2	Nucleoside diphosphate kinase 3	NME3
20.2297	23.572	19.7822	22.8938	20.6169	23.0326	20.1213	25.6706	24.3496	24.473	23.3148	26.3729			6	41	0.789245	0.0436319	2.26717	0.935305	P68032;P62736;P63267;P68133;A6NL76;C9JFL5;F6UVQ4;F6QUT6;F8WB63;B8ZZJ2	Actin, alpha cardiac muscle 1;Actin, aortic smooth muscle;Actin, gamma-enteric smooth muscle;Actin, alpha skeletal muscle	ACTC1;ACTA2;ACTG2;ACTA1
18.2664	20.2708	19.9089	19.852	22.8959	21.7331	20.6741	20.7633	22.9077	22.9625	22.5044	23.5222			14	59	1.39474	0.0436537	1.45764	0.934875	O43592;F8WDU6;F5GYW6;F5GZM3	Exportin-T	XPOT
19.0567	19.3512	19.663	20.0912	24.6241	24.3391	20.1802	23.2465	25.2075	25.209	24.6453	24.9099			15	106	0.942663	0.0437092	1.89546	0.935703	P51570;K7ERJ9;K7EII7;K7ERN9	Galactokinase	GALK1
19.833	19.5571	19.4861	19.7383	25.6756	25.6196	24.0718	23.3062	26.1466	26.5364	25.8055	26.1587			13	127	1.3128	0.0446208	1.49351	0.930291	P36542	ATP synthase subunit gamma, mitochondrial	ATP5C1
19.5232	19.8049	20.2439	19.0256	24.7599	24.0961	21.9273	23.6449	25.3381	25.2148	24.9115	24.9587			11	89	1.29866	0.0454225	1.49871	0.928857	P19623;K7EQ47;K7EL89;K7EKM4;K7ESL0	Spermidine synthase	SRM
20.4652	21.4328	20.1537	20.6068	20.6249	21.1768	20.1185	20.2915	23.7948	23.0112	20.9966	20.9372			7	21	1.12615	0.0455817	1.63203	0.928342	P04049;H7C155	RAF proto-oncogene serine/threonine-protein kinase	RAF1
19.1833	21.0499	20.2158	20.2804	23.2839	23.7632	20.5744	20.6796	23.828	23.7216	23.5411	24.0602			4	20	1.0443	0.0459228	1.71245	0.926098	P60604;F8WCB9;F8WDB1	Ubiquitin-conjugating enzyme E2 G2	UBE2G2
20.9329	23.3231	23.9156	23.7721	18.843	20.4707	19.2316	25.1831	23.3605	23.1311	22.1987	24.3966			6	51	0.753544	0.0459545	2.33966	0.925831	I3L397;I3L504;P63241;F8WCJ1;C9J7B5;C9J4W5;Q9GZV4;Q6IS14	Eukaryotic translation initiation factor 5A;Eukaryotic translation initiation factor 5A-1;Eukaryotic translation initiation factor 5A-2	EIF5A;EIF5A2
20.179	19.5769	19.3554	20.3982	22.6929	21.7085	19.7474	19.2833	22.2276	21.5987	23.2002	23.4964			15	31	0.99317	0.0462448	1.77271	0.924428	Q8TEM1	Nuclear pore membrane glycoprotein 210	NUP210
19.3867	20.4968	19.7857	21.4304	23.7225	22.641	18.2332	22.6143	24.0387	23.9187	23.3635	24.1214			12	45	0.838011	0.0464712	2.05779	0.923	Q13838;Q5STU3;A0A0G2JJZ9;A0A140T9X3;F6S4E6;A0A0A0MT12;F6TRA5;F6WLT2;H0Y400;F6QYI9;A0A0G2JJL7;F6R6M7;A0A140T9L4;A0A140T973;A0A140T9K1;A0A140T996;K7ENP6;A0A0G2JHN7;K7EL56;K7EIL8;F6U6E2;F6S2B7;F6SXL5;A0A140T9X9;F6UJC5;A0A140TA18;A0A140T9K2;A0A140T9N3	Spliceosome RNA helicase DDX39B	DDX39B
19.7151	19.3168	21.0465	20.3109	22.9037	22.1658	19.3018	19.7447	22.8965	22.6878	22.815	22.6565			12	36	1.00548	0.0467222	1.73493	0.918599	G3V126;H0YB41		ATP6V1H
19.0973	19.9641	20.0574	19.9989	20.644	20.6805	19.7531	20.0188	22.799	23.0536	21.2955	20.2219			9	29	1.17105	0.0467339	1.56836	0.920447	Q9NVH0;C9JLF4	Exonuclease 3-5 domain-containing protein 2	EXD2
20.0896	19.4926	19.717	21.1923	18.9643	21.1685	19.6145	22.0888	21.316	22.048	21.9043	23.2957			8	24	1.05616	0.0468153	1.68199	0.92117	P49321;Q5T624;E9PRH9;H0YF33;H0YDS9;E9PI86;E9PPQ8	Nuclear autoantigenic sperm protein	NASP
27.175	26.5941	18.7597	26.7479	26.44	27.0745	27.5275	26.5796	25.5297	25.5945	24.0552	26.6357			12	122	1.31949	0.047175	-1.45157	-0.915396	D3YTB1;F8W727;P62910;D3YTI8	60S ribosomal protein L32	RPL32
26.2197	25.6436	18.9848	26.0169	26.3196	26.1564	25.4601	27.4271	25.062	25.7138	19.5947	25.7054			3	57	0.740492	0.0471834	-2.32182	-0.914988	C9J4Z3;P61513;G5E9R3;M0R0A1;Q6P4E4;E9PEL3;M0R2L6	60S ribosomal protein L37a	RPL37A
21.3215	19.6933	18.324	19.3816	25.0056	24.4421	20.3652	23.7949	25.3623	25.4307	24.8457	25.4589			32	175	0.90172	0.0474957	1.87242	0.912492	P53621	Coatomer subunit alpha;Xenin;Proxenin	COPA
19.1847	19.7358	19.6137	19.0846	19.3669	18.4426	19.2097	20.1854	20.963	20.5268	20.5392	20.2202			5	11	1.7558	0.0487793	1.26114	0.908285	O43913;G3V0H0	Origin recognition complex subunit 5	ORC5
19.5696	20.1607	19.9307	21.8012	19.5977	20.9654	21.3313	23.2984	23.193	22.8951	22.5342	23.0022			13	44	1.07685	0.0490809	1.60792	0.90514	P55884;C9JZG1;C9JQN7	Eukaryotic translation initiation factor 3 subunit B	EIF3B
19.6337	25.7511	20.6385	23.5035	24.2534	25.3526	22.2259	23.7043	22.6118	23.1272	21.7334	21.8244			8	51	1.11577	0.0502268	-1.55985	-0.901463	Q16769;B5MCZ9;C9JS14	Glutaminyl-peptide cyclotransferase	QPCT
21.1589	19.944	19.6996	19.6729	25.7206	24.6792	22.4667	23.619	26.2951	25.9367	25.0402	25.5107			8	75	1.0947	0.0504247	1.57432	0.899895	D6RAA6;P57088;H0Y8N0;J3KN43;D6RBY2	Transmembrane protein 33	TMEM33
20.6103	19.9158	20.2079	20.5736	20.6684	19.8588	18.6664	18.7496	20.9857	21.5898	20.1788	20.8017			5	11	1.33555	0.0504479	1.40319	0.899466	Q86T24	Transcriptional regulator Kaiso	ZBTB33
19.968	27.363	19.9975	26.2311	26.8244	27.3307	27.7906	26.7167	25.5099	26.1939	24.6586	26.8113			10	141	1.40041	0.0505111	-1.3722	-0.900132	P62906	60S ribosomal protein L10a	RPL10A
20.7501	25.5489	20.1649	27.9825	24.1009	24.5106	26.3513	28.2775	23.6742	23.6013	22.4927	25.6861			13	102	0.835969	0.0506122	-1.94653	-0.89894	Q14103;H0Y8G5;H0YA96;D6RAF8;D6RF44;D6RBQ9;D6RD83	Heterogeneous nuclear ribonucleoprotein D0	HNRNPD
19.2798	20.5812	19.7565	19.5727	23.0333	23.2016	21.9657	22.8041	23.3995	24.0609	23.777	24.8411			10	56	1.66979	0.0506962	1.26841	0.899263	Q14318;M0R2K9;U3KQ64;A0A0A0MTJ1;M0R1Q0;M0R1S6;M0R2Q6;U3KQI1	Peptidyl-prolyl cis-trans isomerase FKBP8;Peptidyl-prolyl cis-trans isomerase	FKBP8
20.4153	20.1432	19.6719	20.7041	20.6208	21.233	20.1165	21.0188	22.4032	22.4549	21.399	21.6349			5	15	1.82435	0.0506985	1.22577	0.899057	Q9NPF4;G3V445;G3V249	Probable tRNA N6-adenosine threonylcarbamoyltransferase	OSGEP
19.3195	19.5862	18.894	18.1204	23.9504	23.4598	22.5877	20.4545	24.3692	24.7383	24.2745	23.5702			7	43	1.03737	0.0507254	1.62496	0.897593	Q14739;C9JXK0	Lamin-B receptor	LBR
26.8823	27.3916	20.3489	26.9503	26.9615	27.0412	27.8508	26.9205	25.5203	25.9793	24.7865	27.0384			13	171	1.40096	0.0507365	-1.36238	-0.896006	P40429;M0QYS1;Q8J015;Q6NVV1;M0QZU1;A0A096LPE0	60S ribosomal protein L13a	RPL13A;RPL13a
20.6251	21.2303	19.2513	20.8467	21.9118	21.423	19.2596	19.8432	21.788	21.8701	21.9788	22.7992			8	21	1.17294	0.0507547	1.4996	0.896838	P38117;M0QY67	Electron transfer flavoprotein subunit beta	ETFB
20.5402	23.6785	19.4921	22.7614	26.6987	26.2092	23.0856	26.0072	27.155	27.1127	26.9091	27.3715			24	251	1.02707	0.0508115	1.63688	0.897745	P50991	T-complex protein 1 subunit delta	CCT4
19.1884	21.0827	18.5162	19.0514	20.8181	22.0745	20.2719	19.162	23.6327	20.5354	21.5564	23.7448			17	44	0.909379	0.050941	1.78571	0.894583	C9JZR2;O60716;E9PRE2;E9PKY0;H0YC95;E9PKL1	Catenin delta-1	CTNND1
20.3919	18.5704	19.0166	18.9583	24.2525	23.1833	21.2486	19.76	24.1721	23.9914	23.3499	24.1502			6	41	0.896761	0.0509966	1.8048	0.894033	Q04917;A2IDB2;F8WEB6;A2IDB1	14-3-3 protein eta	YWHAH
20.3338	20.2351	19.6584	18.6143	21.2484	20.1354	20.8029	19.4547	22.8828	22.7838	19.8381	22.6975			5	14	1.01115	0.0510285	1.64018	0.893296	P51970	NADH dehydrogenase [ubiquinone] 1 alpha subcomplex subunit 8	NDUFA8
18.8308	20.2876	19.9053	20.1559	25.2202	26.1862	23.2677	22.6116	26.3151	26.6634	25.319	25.7189			17	134	0.974676	0.0510435	1.68272	0.892633	P22695;H3BRG4;H3BSJ9;H3BP04;H3BUE4;H3BUI9;A0A087WVZ4	Cytochrome b-c1 complex subunit 2, mitochondrial	UQCRC2
19.5173	19.3075	20.7323	19.6244	19.4469	19.8439	19.319	19.4988	21.6104	21.6043	19.1067	21.6437			5	10	1.21055	0.0510992	1.46412	0.893759	Q5JVF3	PCI domain-containing protein 2	PCID2
20.3746	20.0614	18.9235	20.2138	23.8928	22.8693	22.8189	21.6288	24.5973	24.1358	23.7886	24.0245			10	54	1.45222	0.0511141	1.33408	0.893535	Q13509;A0A0B4J269;G3V2A3;G3V5W4;G3V2R8;G3V3R4;G3V2N6;G3V542;G3V3J6;G3V3W7	Tubulin beta-3 chain	TUBB3
20.0745	20.5749	19.2041	18.6646	24.1131	23.1758	20.8053	22.266	25.1206	24.2794	23.02	24.4705			12	78	1.01406	0.05114	1.63259	0.892032	Q9ULX6;V9GZ50;M0R1Y5;M0QYT7;M0R010	A-kinase anchor protein 8-like	AKAP8L
19.2024	21.0943	19.1001	19.7827	19.4637	20.9544	18.7914	20.9073	21.8651	22.2313	20.4694	21.4712			3	12	1.18193	0.0511586	1.48007	0.892199	Q86Y39;K7EQ77;K7EK78;K7EP35;K7EMT4	NADH dehydrogenase [ubiquinone] 1 alpha subcomplex subunit 11	NDUFA11
19.2768	18.7416	20.4718	17.9975	21.8896	19.3437	21.1074	19.4005	22.7545	22.2647	20.9321	21.9936			5	23	1.0883	0.0515607	1.55094	0.890276	Q6ZNB6	NF-X1-type zinc finger protein NFXL1	NFXL1
20.2349	19.8239	20.3256	21.217	21.6978	22.117	19.278	23.5106	22.9128	23.9423	22.8954	23.6858			9	52	0.947275	0.0518405	1.70823	0.889438	E9PKG1;H7C2I1;Q99873;E9PQ98;E9PIX6;A0A087X1W2;E9PNR9;H0YDE4;Q9NR22	Protein arginine N-methyltransferase 1	PRMT1
18.9516	19.8507	20.4455	20.1939	21.1885	20.2367	19.696	19.8844	23.6897	24.1934	18.3015	23.3978			12	44	0.744208	0.0519668	2.1442	0.888218	P37268;E9PNM1;A0A1W2PQ47;E9PJG4;E9PS69	Squalene synthase	FDFT1
20.6583	19.7345	19.5402	19.8405	21.5211	19.3678	19.7132	18.8749	21.3605	21.405	20.8347	21.5459			7	20	1.25672	0.0520795	1.41726	0.887175	E7ENJ6;Q9BXS5;K7EJL1;K7EPJ8;K7ENA7;Q9Y6Q5;K7EK69;K7EQ90;K7ERH5;K7ER75;A0A087WZX7;K7EL08;K7EPR4;K7EJJ1;K7EMG5	AP-1 complex subunit mu-1	AP1M1
24.4266	24.7387	21.4052	25.2436	24.6101	24.7782	25.3042	25.418	23.7271	23.4376	19.8794	25.4127			16	91	0.807267	0.0540198	-1.91341	-0.877945	P05455;E7ERC4;E9PGX9;E9PFL9	Lupus La protein	SSB
20.1227	20.6615	19.5912	18.7265	20.0496	20.5882	19.9734	20.1013	21.4998	22.0762	20.1103	22.3735			10	21	1.37073	0.0541091	1.33682	0.878878	Q9UKN8;F2Z356	General transcription factor 3C polypeptide 4	GTF3C4
19.0343	26.4441	21.3518	25.4181	25.3823	26.3422	24.4596	26.6966	26.8159	27.2398	26.8412	27.3009			27	303	1.36621	0.0543186	1.32929	0.874714	P60842;J3KT12;J3QS69;J3KTB5;J3KSZ0;J3QL43;J3QR64;E7EQG2;Q14240;J3KTN0;J3QLN6;J3QKZ9;J3KS25;J3QL52;J3KS93;J3KSN7;J3KT04;J3QQP0;E7EMV8	Eukaryotic initiation factor 4A-I	EIF4A1
20.389	19.586	18.7611	22.5017	33.4534	33.256	32.3946	33.6841	33.5754	35.3968	34.1668	34.8658			43	1148	1.4339	0.0543855	1.30418	0.876643	Q96LT7	Protein C9orf72	C9orf72
18.7595	19.0511	19.4283	20.9613	21.2126	21.7324	21.5702	21.0368	22.8071	23.2406	21.9613	22.2034			5	25	1.90194	0.0544079	1.16514	0.875324	P12235;V9GYG0	ADP/ATP translocase 1	SLC25A4
19.074	18.5016	20.4048	20.1081	23.2196	23.9092	22.7295	22.2473	23.9959	25.1925	23.7964	24.2512			7	57	1.46381	0.0546951	1.28261	0.872213	P08574	Cytochrome c1, heme protein, mitochondrial	CYC1
19.9161	19.2602	20.3002	21.0651	21.917	18.7773	19.5305	21.7325	22.0032	22.411	21.9365	21.8262			8	27	1.00413	0.0569608	1.55491	0.865104	Q96DI7;Q9NSS8	U5 small nuclear ribonucleoprotein 40 kDa protein	SNRNP40
19.5447	20.6811	20.0935	19.9502	19.6026	19.0002	19.6847	20.2139	20.3131	20.6723	20.6241	21.7166			8	15	1.6544	0.057054	1.20617	0.86533	O95140;Q5JXC5	Mitofusin-2	MFN2
18.5599	19.2967	20.954	21.3299	21.3463	19.5368	19.9882	18.7899	22.2917	20.9808	20.6903	21.3634			10	27	1.16136	0.0573681	1.41625	0.863411	P42224;J3KPM9;E7ENM1;E7EPD2;D2KFR9;H7BZB5;E9PH66	Signal transducer and activator of transcription 1-alpha/beta;Signal transducer and activator of transcription	STAT1
19.2406	19.9394	19.5863	18.5625	19.1084	19.4345	19.5622	20.2493	22.3432	22.7219	18.4056	21.8629			3	14	0.859836	0.0573899	1.74482	0.863656	Q9P287	BRCA2 and CDKN1A-interacting protein	BCCIP
21.1974	18.57	20.99	21.8189	26.9147	26.9932	26.3539	25.8594	27.2481	27.6661	27.6562	28.0782			31	344	1.94306	0.0576467	1.13183	0.860958	Q9Y230;M0R0Y3;X6R2L4;M0QXI6;M0R0Z0;A0A1W2PS48;M0QXZ7	RuvB-like 2	RUVBL2
19.8174	20.3661	20.4289	19.0879	23.0615	22.652	19.0373	18.8196	23.7244	23.6921	22.0577	21.8459			10	36	0.766681	0.0577236	1.93745	0.862402	Q6SPF0;E9PIW9;F8WDT5	Atherin	SAMD1
20.6393	21.2122	20.4353	21.9839	26.894	26.0123	20.0813	24.4868	26.4542	26.9587	26.4722	26.2737			19	196	0.692144	0.0577403	2.17107	0.861466	P31153;Q00266	S-adenosylmethionine synthase isoform type-2	MAT2A
20.1971	20.043	19.38	21.5704	21.9741	20.0774	19.2109	21.3429	21.9809	22.0998	22.0732	22.0263			5	26	1.1789	0.0579547	1.39372	0.859331	Q99536;K7ESA3;K7EJM4;K7ERT7;K7ENX2;K7EM19	Synaptic vesicle membrane protein VAT-1 homolog	VAT1
27.845	29.2718	18.9873	28.2288	30.6203	30.1969	29.1613	29.8734	30.8935	31.0452	31.2065	31.2256			38	933	1.92216	0.0583575	1.1297	0.857423	P11142;E9PKE3;E9PNE6;E9PN89;E9PLF4;E9PQQ4;E9PQK7;E9PPY6;E9PN25;E9PI65	Heat shock cognate 71 kDa protein	HSPA8
20.8768	20.1086	19.3	19.5636	27.7391	27.2945	24.1938	25.4771	28.0188	27.7726	27.3227	27.8917			47	415	0.964553	0.0583613	1.57532	0.85801	P25205;J3KQ69;Q7Z6P5	DNA replication licensing factor MCM3	MCM3
20.8083	19.2961	21.0304	19.4024	25.8054	24.835	22.7227	23.1574	26.0175	25.947	24.5046	26.3154			52	207	0.970617	0.0583987	1.56596	0.857294	Q9UQE7	Structural maintenance of chromosomes protein 3	SMC3
26.9618	26.7811	20.1878	26.9604	26.7252	26.8899	27.224	27.6079	25.6639	26.2786	24.6682	26.7317			15	142	1.40192	0.0584556	-1.27617	-0.858067	P05388;F8VWS0;F8VW21;F8VU65;F8VPE8;G3V210;F8VQY6;F8VRK7;F8VWV4;F8VZS0;F8VS58;Q8NHW5;F8W1K8	60S acidic ribosomal protein P0;60S acidic ribosomal protein P0-like	RPLP0;RPLP0P6
20.8729	18.9156	18.8044	19.786	22.2792	21.8408	20.1398	19.5938	22.729	22.0897	21.8883	22.9379			5	21	1.08274	0.058465	1.44785	0.853763	A0A087WY71;E9PFW3;Q96CW1;C9JTK4;C9JGT8;C9JJ47;C9JJD3;C9JPV8	AP-2 complex subunit mu	AP2M1
18.961	18.7409	19.9883	19.5709	20.3074	19.3079	19.878	20.3438	23.1882	23.4871	17.8322	23.6456			15	37	0.709759	0.0584655	2.07898	0.857015	Q86XI2;H0Y6U5;F8WE06	Condensin-2 complex subunit G2	NCAPG2
23.45	23.1766	18.8824	26.01	23.1347	23.3835	25.6274	25.5988	21.8598	23.658	20.2661	24.5378			12	70	0.785235	0.0585577	-1.85568	-0.854961	Q9UN86;D6RAC7;D6RB17;D6RGJ4;D6RBM9;D6REX8;D6RBR0;D6RE13;D6RBW8;D6R9X5;D6R9A4	Ras GTPase-activating protein-binding protein 2	G3BP2
20.2133	19.6956	20.6512	20.8624	24.2089	22.8014	22.3377	22.5755	24.1688	23.808	24.12	24.869			6	52	1.41859	0.0585582	1.26057	0.853991	P53597;H7C233	Succinyl-CoA ligase [ADP/GDP-forming] subunit alpha, mitochondrial	SUCLG1
19.3213	20.5121	20.12	19.1191	25.2951	24.8408	22.6881	20.8003	25.3271	24.8514	25.2703	25.157			14	105	0.837312	0.0586518	1.74536	0.854094	O15269	Serine palmitoyltransferase 1	SPTLC1
20.8432	19.2891	20.2259	21.2753	20.4766	18.9292	20.5201	20.2068	21.1421	21.4238	21.055	21.2382			8	10	1.66837	0.058656	1.18162	0.854556	Q8NBN7;G8JLA1;K7EMY5	Retinol dehydrogenase 13	RDH13
19.4747	19.7712	20.0921	20.9143	19.5302	20.2646	19.2646	20.3809	21.8829	21.8997	19.7228	21.3247			7	14	1.2252	0.0588871	1.34743	0.852231	Q13564;H3BMR3;J3QLH4;J3QRA5;J3KRK3	NEDD8-activating enzyme E1 regulatory subunit	NAE1
18.9908	19.6948	19.7363	20.1589	20.8787	18.8831	19.9548	20.65	22.114	22.5012	19.3173	23.0688			5	16	0.88451	0.0589714	1.65866	0.851851	O75934	Pre-mRNA-splicing factor SPF27	BCAS2
19.7315	20.4097	20.7503	19.0758	21.4258	21.657	21.0578	21.5081	23.0261	23.302	21.5433	22.5658			7	34	1.58706	0.0592076	1.19712	0.850891	O75340;A0A024QZ42;E7EPW6;H0Y9X3;A0A087WZ38;D6RA21;Q86W51	Programmed cell death protein 6	PDCD6
20.7814	20.4133	19.4419	20.4589	24.888	25.2301	24.0745	20.1167	25.629	25.6954	25.381	25.0466			3	25	0.773952	0.0593101	1.86069	0.850467	O00483	Cytochrome c oxidase subunit NDUFA4	NDUFA4
19.5502	18.6383	19.6222	19.0879	20.9354	19.9273	19.6539	19.8831	21.7876	22.9213	19.2198	23.0164			7	21	0.890819	0.0595213	1.63633	0.848364	Q9NPH2;J3QS51;J3KRH4	Inositol-3-phosphate synthase 1	ISYNA1
19.2269	20.3346	20.0496	22.275	23.0184	22.8826	23.0521	23.0113	23.07	24.3488	24.2909	25.0498			14	75	1.56522	0.0595268	1.19878	0.848459	P38919;I3L3H2;E9PBH4;F8WE11	Eukaryotic initiation factor 4A-III;Eukaryotic initiation factor 4A-III, N-terminally processed	EIF4A3
20.5949	19.3795	20.2062	19.341	18.1913	20.2277	20.0063	18.8733	21.3605	22.6042	19.599	19.9748			5	7	0.950522	0.0596209	1.56	0.848631	G3V325;C9JJT5;C9JU26;P56134;O75127;C9JGL8		ATP5J2-PTCD1
20.3125	18.9162	20.2373	19.159	21.1613	19.2315	20.1412	19.9521	23.06	23.4646	18.4469	23.158			12	26	0.742407	0.0602767	1.91086	0.844508	Q96JG8;D6RBW3	Melanoma-associated antigen D4	MAGED4
19.4248	19.0921	20.9153	19.5648	19.3333	22.6453	20.3859	20.0759	22.6787	22.181	22.1	21.4203			9	23	1.00808	0.0603699	1.48489	0.84421	Q7L576;A0A0G2JR96;A0A0G2JQT1;E7EW33;H7C229;E7EVJ5;Q96F07;H0YL50;A0A0G2JRX2;A0A087WU52;A0A0G2JRV9;A0A087WWL1;A0A0G2JQH3;A0A087WVZ5	Cytoplasmic FMR1-interacting protein 1	CYFIP1
24.4508	26.3554	20.6012	26.9136	25.4314	25.8055	27.383	26.2817	23.9477	25.0035	25.3044	25.44			12	155	1.27506	0.0604647	-1.30152	-0.844249	J3KTL2;Q07955;J3KSR8;J3QQV5;J3KSW7	Serine/arginine-rich splicing factor 1	SRSF1
19.2225	23.0957	19.8277	22.8019	26.6763	25.836	22.2227	25.2186	27.1056	27.1996	25.6301	26.8834			74	391	0.828464	0.0605509	1.71628	0.843263	P49327;A0A0U1RQF0;A0A0U1RRG3;A0A1B0GTR5	Fatty acid synthase;[Acyl-carrier-protein] S-acetyltransferase;[Acyl-carrier-protein] S-malonyltransferase;3-oxoacyl-[acyl-carrier-protein] synthase;3-oxoacyl-[acyl-carrier-protein] reductase;3-hydroxyacyl-[acyl-carrier-protein] dehydratase;Enoyl-[acyl-carrier-protein] reductase;Oleoyl-[acyl-carrier-protein] hydrolase	FASN
20.5602	20.9478	19.0851	19.9583	21.5302	18.9559	20.5792	19.2661	21.7888	21.3813	20.973	21.6565			4	13	1.1494	0.0607176	1.36704	0.841933	Q9P032	NADH dehydrogenase [ubiquinone] 1 alpha subcomplex assembly factor 4	NDUFAF4
19.7346	19.9143	19.4749	18.5912	25.9374	25.4584	22.4998	24.4274	26.2244	25.9549	25.8425	26.2628			13	95	0.997442	0.0607188	1.49041	0.842671	E9PJH7;Q9H936;A0A0D9SFE1;A0A0D9SEI9;K4DIA8;K4DIB8;E9PS95;K4DIB6;K4DIB3;A0A0D9SFA8;K4DIB0;K4DIA2;A0A0D9SG84;E9PI74;E9PQ36;Q9H1K4;E9PJY0;A0A0A6YYN8;K4DIB4	Mitochondrial glutamate carrier 1	SLC25A22
20.848	20.2227	19.6679	19.5341	19.5226	20.3034	20.5036	21.1406	22.2782	21.4786	20.6091	22.1782			11	26	1.32504	0.061215	1.26847	0.840101	O43615;M0QXU7;M0R301;M0QXM9	Mitochondrial import inner membrane translocase subunit TIM44	TIMM44
27.3718	27.7622	19.6741	28.3949	27.4552	27.8959	29.3195	28.4343	26.3571	27.0263	27.317	27.4652			24	339	1.4051	0.0613126	-1.23481	-0.839729	P08621;M0QYR1;M0QX04	U1 small nuclear ribonucleoprotein 70 kDa	SNRNP70
21.3568	18.8613	19.1872	20.124	18.9694	19.6663	20.4622	20.3282	21.1542	21.7679	19.8531	21.9562			6	24	1.19187	0.0622981	1.3263	0.836204	P00491;G3V393;G3V5M2;G3V2H3	Purine nucleoside phosphorylase	PNP
18.554	26.5962	19.5981	25.5612	25.994	26.4265	26.9347	26.7853	25.0976	25.3872	24.3427	26.3919			5	85	1.39162	0.062307	-1.23031	-0.835273	E9PLL6;P46776;E9PJD9;E9PLX7	60S ribosomal protein L27a	RPL27A
19.7539	19.0306	19.3891	21.5597	20.2981	21.3957	22.4962	23.5522	23.1391	22.8329	22.851	25.2785			14	54	0.875712	0.0634807	1.58983	0.829991	P27824;D6RGY2;D6RFL1;H0Y9Q7;D6RAU8;D6RB85;D6RDP7;H0Y9H1;D6RAQ8;D6RHJ3;D6RD16	Calnexin	CANX
20.071	20.1479	20.345	20.7518	19.8873	19.1297	21.3842	19.3727	20.8198	21.1409	21.2474	21.6646			5	12	1.26367	0.0635046	1.27472	0.830567	Q13868;A3KFL1;A3KFL2;A3KFL5	Exosome complex component RRP4	EXOSC2
25.8614	27.4344	20.0893	27.2781	26.894	27.1734	27.7871	26.6536	25.8141	26.3946	24.7636	26.6595			10	219	1.33675	0.0669753	-1.21908	-0.820292	P61353;K7ELC7;K7EQQ9;K7ERY7	60S ribosomal protein L27	RPL27
19.0356	19.8533	19.3871	18.9482	20.4474	18.8304	19.9747	20.2356	21.268	20.8833	20.6546	21.2236			7	20	1.57506	0.0677908	1.13539	0.817574	Q5T9A4	ATPase family AAA domain-containing protein 3B	ATAD3B
21.8441	21.1916	19.8706	22.969	24.3111	23.0053	21.2351	22.8093	24.7165	24.4886	23.4712	24.2005			7	68	1.04026	0.0677966	1.37897	0.817878	P61981	14-3-3 protein gamma;14-3-3 protein gamma, N-terminally processed	YWHAG
20.1341	19.7334	21.3728	20.0511	18.5144	20.2535	19.4413	19.4407	21.949	22.3201	18.0177	22.2225			3	11	0.770699	0.0679386	1.71484	0.817148	F8VQW0;F8VX73;F8VPI1;F8W201;F8W086;F8VR05;F8VQQ5;F8VSI7;F8VVJ4;P55061;F8W1G3	Bax inhibitor 1	TMBIM6
19.3348	19.2781	21.2019	18.6471	25.0397	22.9067	20.6555	22.0281	25.3595	25.1367	22.3091	24.8742			26	91	0.744492	0.0687546	1.76238	0.815209	Q08J23;A0A140T9Y7	tRNA (cytosine(34)-C(5))-methyltransferase	NSUN2
19.9344	19.5344	19.7916	19.7626	23.9064	21.2964	19.8775	21.9758	23.7051	23.0899	22.5636	23.8378			24	76	0.871569	0.0693333	1.53513	0.81331	E9PLK3;P55786;A6NEC2;E9PP11;H0YDG0;H0YCQ5;E9PJY4;E9PPD4;E9PJF9;E9PPZ2	Puromycin-sensitive aminopeptidase	NPEPPS
20.334	20.0094	19.2798	19.6559	23.8569	23.3952	22.5565	22.08	24.285	24.5717	23.9291	23.7717			11	68	1.42328	0.0693455	1.16724	0.810867	Q9H9B4;D6RFI0;S4R2X2;D6RDG7;D6RAE9	Sideroflexin-1	SFXN1
18.1233	19.0624	19.732	20.8336	22.3546	20.2397	20.2957	20.413	22.675	22.0646	21.1526	22.6858			8	31	1.09903	0.0693659	1.31872	0.811208	Q9BS26	Endoplasmic reticulum resident protein 44	ERP44
18.7138	19.2225	20.1057	20.7124	20.5764	18.5973	18.6328	20.5617	21.1192	20.3627	20.6456	21.5066			4	10	1.11179	0.0694395	1.31648	0.813483	H7C5A7;E9PJN0;O14734;H0Y698;Q9BR14;E9PMC4;E9PIS4;E9PRD4	Acyl-coenzyme A thioesterase 8	ACOT8
20.2607	20.6187	18.9973	20.0859	25.1084	25.2693	23.8546	23.8804	25.7624	26.0249	25.1168	25.8576			18	113	1.44546	0.0694718	1.16223	0.81196	Q5QPK2;O60762;H0Y368;Q5QPJ9	Dolichol-phosphate mannosyltransferase subunit 1	DPM1
20.4433	18.7257	20.5965	19.6459	27.826	28.2052	25.4075	26.4056	28.3745	28.6894	28.2229	27.9369			13	110	1.04688	0.0705471	1.34481	0.807503	P62714;E7ESG8;E5RHC1;E5RFI3;E5RHP4;E5RJX4;H0YBN9;H0YC23	Serine/threonine-protein phosphatase 2A catalytic subunit beta isoform	PPP2CB
27.1074	27.9404	20.5206	27.858	27.3856	28.0587	27.3292	28.3711	26.666	26.9518	23.933	27.6238			17	226	0.885496	0.07061	-1.4925	-0.806125	A0A024R4M0;P46781;B5MCT8;C9JM19;F2Z3C0;A8MXK4	40S ribosomal protein S9	RPS9
19.9399	19.5694	18.8592	20.8076	19.5529	20.1682	18.8031	20.1126	21.74	21.3299	21.4522	19.3601			4	11	1.08416	0.0710485	1.31137	0.804751	O95229;A6NH27	ZW10 interactor	ZWINT
24.8509	26.455	19.9326	26.8737	25.255	25.8197	27.4607	27.4667	25.1735	25.1467	24.2818	26.0265			22	216	1.0366	0.0711044	-1.3434	-0.804256	A0A1X7SBZ2;A0A1W2PQ51;Q92841;A0A0U1RQJ0	Probable ATP-dependent RNA helicase DDX17	DDX17
20.2842	18.383	19.1895	19.8689	20.1713	19.6591	22.2771	22.4953	22.2898	22.4329	22.5324	22.9178			6	25	0.971208	0.0712508	1.39254	0.802751	Q13155;A8MU58;F8W950	Aminoacyl tRNA synthase complex-interacting multifunctional protein 2	AIMP2
19.6541	20.0438	19.3649	20.6909	21.9801	21.7546	21.6088	20.6946	21.01	20.7964	19.3801	20.1646			1	5	1.3525	0.0715241	-1.17175	-0.801291	M0QZM1		HNRNPM
20.4948	18.7214	19.7516	19.7282	19.9513	19.6695	19.1167	19.967	21.5965	21.3618	19.6088	20.9012			7	14	1.30318	0.071632	1.19098	0.801465	X6RM59;Q9H0P0;B9A035	5-nucleotidase;Cytosolic 5-nucleotidase 3A	NT5C3A
19.1253	22.5828	19.936	21.8248	28.6092	27.9267	26.0412	26.7954	28.8261	28.6266	28.3734	28.604			49	557	1.14157	0.0720301	1.26442	0.800096	O14654;H3BTC1	Insulin receptor substrate 4	IRS4
20.2981	19.7874	19.4993	18.4647	20.9114	19.0645	20.5394	19.8092	21.6729	21.0819	20.8293	21.3696			11	23	1.38216	0.0721261	1.15727	0.799408	Q7L8L6	FAST kinase domain-containing protein 5	FASTKD5
20.3371	20.2125	19.3068	19.5692	24.9777	24.9211	24.5898	23.153	25.6599	25.4795	25.3383	25.751			14	117	1.4028	0.0728096	1.14674	0.797684	P11177;C9J634;F8WF02	Pyruvate dehydrogenase E1 component subunit beta, mitochondrial	PDHB
19.6554	25.0611	19.6742	22.2408	21.326	22.0771	19.6788	25.3391	20.0811	21.2632	19.4143	20.4895			5	35	0.695949	0.0729281	-1.79321	-0.796997	Q13162;H7C3T4;A6NJJ0;A6NG45	Peroxiredoxin-4	PRDX4
19.6182	19.6751	18.8072	19.2484	20.0735	20.4598	20.5997	21.2346	22.4405	23.033	19.9868	22.3658			9	28	0.978671	0.0736024	1.36458	0.795546	D6R938;E9PBG7;E9PF82;Q13557;Q9UQM7;H0Y9J2;H0Y9C2	Calcium/calmodulin-dependent protein kinase type II subunit delta	CAMK2D
19.3517	19.9594	24.6636	23.6153	27.8385	27.6669	25.9564	26.8448	28.4575	28.1287	28.0352	28.2591			28	335	1.38529	0.0740478	1.14348	0.793308	P17987;E7EQR6;F5H282;E7ERF2;F5H136;F5H676;F5GZI8;F5GZ03;F5H726;F5GYL4;F5H7Y1	T-complex protein 1 subunit alpha	TCP1
20.2257	19.5533	19.3373	19.5869	25.0603	25.3062	20.1877	23.4338	25.1923	25.1819	24.8188	25.7485			21	122	0.70835	0.07425	1.73841	0.792269	P00367;P49448	Glutamate dehydrogenase 1, mitochondrial;Glutamate dehydrogenase 2, mitochondrial	GLUD1;GLUD2
20.6907	18.996	20.9914	19.0461	21.1617	19.5599	19.9356	22.5345	22.5718	21.9399	21.2763	23.0074			9	33	0.923889	0.0742519	1.4009	0.790977	P30041	Peroxiredoxin-6	PRDX6
19.3381	19.1812	19.3865	19.5835	19.3563	20.6676	19.6182	20.8073	21.6144	21.713	20.1604	21.838			9	14	1.19616	0.0742832	1.21911	0.793162	P86791;P86790;F8WD66	Vacuolar fusion protein CCZ1 homolog;Vacuolar fusion protein CCZ1 homolog B	CCZ1;CCZ1B
20.0842	18.3476	18.4377	19.3668	27.9923	26.8555	25.4735	25.299	27.9493	27.7381	27.3079	27.8427			169	866	1.0406	0.0742849	1.30443	0.791155	Q14204;H0YJ21	Cytoplasmic dynein 1 heavy chain 1	DYNC1H1
20.1996	19.3111	19.4037	18.957	27.5649	27.2796	25.9599	26.0558	27.8787	27.8573	27.6031	28.0171			7	117	1.42846	0.0743728	1.12399	0.790543	P51571;A6NLM8	Translocon-associated protein subunit delta	SSR4
18.9625	20.3782	20.3655	19.4657	19.024	19.7901	19.7955	20.2448	22.2005	19.3985	20.8061	21.7258			8	13	1.02102	0.0743952	1.31911	0.791373	P22830;K7ELX4;K7EPN2;K7EKP7;K7EJX5;K7EJM8	Ferrochelatase, mitochondrial	FECH
20.029	20.19	19.0708	19.4039	19.4951	19.1251	19.8752	20.7872	21.4085	20.8482	20.2477	21.3521			12	20	1.36503	0.0745761	1.14343	0.790004	Q5UIP0;H7BZN3;H7C2B5	Telomere-associated protein RIF1	RIF1
18.1676	20.5868	21.3434	19.0991	22.5997	20.5744	19.2728	21.3163	21.9458	22.2728	22.3136	22.6274			7	26	0.97471	0.0750442	1.3491	0.789127	Q8WUK0;E9PQM0	Phosphatidylglycerophosphatase and protein-tyrosine phosphatase 1	PTPMT1
21.8899	25.8839	19.549	27.8526	24.2598	25.2991	27.4855	28.3431	23.4394	24.0888	23.7768	26.9887			24	220	0.687224	0.0754521	-1.7735	-0.78852	Q9NZI8	Insulin-like growth factor 2 mRNA-binding protein 1	IGF2BP1
19.6313	26.9139	19.3528	26.4601	23.774	25.8904	27.1746	27.322	23.683	25.0443	23.0887	25.9118			9	86	0.760701	0.0754655	-1.60831	-0.787791	Q92804;A0A075B7D9;A0A075B7F4;A0A075B7C1;A0A075B7F2	TATA-binding protein-associated factor 2N	TAF15
18.8919	19.9774	19.5761	19.9701	23.2308	21.6897	19.3053	19.4079	22.253	22.6263	21.908	23.1005			7	20	0.787711	0.0755765	1.56354	0.788218	Q3LIE7;Q15392;H7C4B7	Delta(24)-sterol reductase	Nbla03646;DHCR24
19.2898	19.9031	19.3186	21.7024	23.2914	22.5644	21.5733	24.1742	23.7033	24.0876	23.918	24.9786			33	122	1.06719	0.0763695	1.27105	0.785294	Q14697;F5H6X6;E9PKU7;E9PNH1	Neutral alpha-glucosidase AB	GANAB
23.8599	25.2476	19.7023	26.032	24.5975	24.5844	26.1188	25.7763	24.2199	24.2024	23.1439	24.7576			8	78	1.20004	0.0782047	-1.1883	-0.780772	A0A0B4J1Z1;C9JAB2;Q16629;F8WEA1	Serine/arginine-rich splicing factor 7	SRSF7
20.4672	20.8427	19.6067	19.5235	21.2413	20.8543	20.4264	18.3865	21.1533	23.4139	22.0128	20.3209			9	21	0.814429	0.0782255	1.4981	0.781624	Q9BV20	Methylthioribose-1-phosphate isomerase	MRI1
19.7347	19.7009	20.5475	19.1727	18.7334	22.2305	21.0912	19.4437	22.0584	23.2758	19.4266	23.7391			9	34	0.676116	0.078758	1.75028	0.778088	A0A087WXC5;E7ESZ7;O95299;H7C2W5;H7C1Y7;H7C2X4;Q8N1B9;C9J6X0	NADH dehydrogenase [ubiquinone] 1 alpha subcomplex subunit 10, mitochondrial	NDUFA10
19.5932	22.7221	19.0664	25.0157	20.0689	23.1812	25.1888	23.9136	21.1555	19.9566	22.3364	22.0157			6	25	0.688199	0.0788029	-1.72207	-0.778687	Q13595	Transformer-2 protein homolog alpha	TRA2A
21.0933	19.493	19.3096	20.6619	22.9071	19.7746	19.5714	20.1904	22.1875	22.3592	21.3216	22.1959			14	34	0.873467	0.0794593	1.4052	0.775963	Q9UNY4;X6RI15	Transcription termination factor 2	TTF2
19.5864	19.4243	19.3178	20.633	27.0857	25.9761	25.7303	25.2095	27.1086	27.0502	27.1765	27.0052			6	50	1.46661	0.079575	1.08472	0.776343	P43307;C9J3L8;C9J5W0;E9PAL7;C9IZQ1;C9JBX5	Translocon-associated protein subunit alpha	SSR1
19.5823	20.105	20.4387	21.3151	23.6181	19.7139	23.0802	23.2134	23.7836	23.9338	23.973	23.8481			14	70	0.813058	0.0796226	1.47821	0.775657	O14744;G3V580;G3V5L5;H0YJX6;G3V2X6;G3V2L6;C9JSX3;H0YJ77;G3V507;G3V2F5;G3V5T6;H0YJD3;H7BZ44	Protein arginine N-methyltransferase 5;Protein arginine N-methyltransferase 5, N-terminally processed	PRMT5
21.6772	20.6998	20.6339	19.9163	22.9983	19.9297	19.7818	20.9165	22.1096	23.7477	20.5324	23.5754			9	29	0.736598	0.0810319	1.58471	0.771522	P13804;H0YL12;H0YLU7;H0YKF0;H0YK49;H0YNX6;J3KN60	Electron transfer flavoprotein subunit alpha, mitochondrial	ETFA
21.4711	19.7325	18.7554	19.7629	24.3475	23.2109	22.4186	19.6485	24.2102	24.1077	23.7777	23.7227			5	27	0.755712	0.0812081	1.54819	0.770973	P18085;C9JPM4;C9JAK5;U3KQF2;F5H1V1;F5H6T5;F8WDB3	ADP-ribosylation factor 4	ARF4
19.2961	19.5172	18.0956	19.6583	23.1192	18.847	20.1311	21.6466	23.0786	22.2209	22.3585	22.1045			10	25	0.783097	0.0812388	1.50465	0.771132	F2Z2W7;Q8IZ69;C9K041;H7C100;H7BZZ4	tRNA (uracil-5-)-methyltransferase homolog A	TRMT2A
20.2745	19.745	20.3519	18.6747	24.6688	23.9868	20.0804	21.3308	25.6472	24.5139	23.329	23.402			10	41	0.678047	0.0815469	1.70632	0.77027	O75190;C9J2C4;A0A0J9YX62;C9J2P2;E9PH18;C9JDX6;F8WCZ4;C9JDR7;C9JB42;C9JN01;Q8WWF6;Q8NHS0;Q7Z6W7	DnaJ homolog subfamily B member 6	DNAJB6
23.6669	25.0728	19.012	26.3444	22.7288	24.204	26.822	26.4094	22.87	24.0751	21.6139	24.8754			28	153	0.679001	0.0839654	-1.68243	-0.765849	A0A0R4J2E8;A8MXP9;P43243;D6REM6;D6R991;H0Y8T4;B3KM87;D6R8Z5;D6RBK5;D6RCM3;D6REK4;D6RBI2;D6RE02;D6RIA2;D6RB45;A0A1B0GX04;D6R9F3;D6RAM9;D6RAY2;D6RBS2;Q68E03	Matrin-3	MATR3
19.0415	20.2812	19.8934	19.9846	24.8841	24.6427	23.0619	20.8507	25.0189	24.9545	24.8289	24.5513			7	74	0.783197	0.0845353	1.47854	0.764255	Q9BVV7;J3QRI1	Mitochondrial import inner membrane translocase subunit Tim21	TIMM21
20.4139	18.7746	19.0869	19.9427	21.1163	20.3544	19.9769	19.8246	22.5788	23.416	18.9562	22.5123			9	21	0.733917	0.0865366	1.54776	0.761489	Q92890;C9IZG3;C9J6N9;C9JNP9	Ubiquitin fusion degradation protein 1 homolog	UFD1L
19.0919	19.5267	18.7558	19.3936	23.9668	22.6601	20.2531	20.7555	23.4396	23.4076	22.9166	23.5732			21	65	0.814874	0.0866609	1.42539	0.761521	A0A1W2PNX8;Q9H3U1	Protein unc-45 homolog A	UNC45A
20.2075	21.0474	19.6496	20.0136	22.6404	22.0036	20.1477	19.6081	22.7586	22.4053	22.2474	22.2711			3	23	0.911356	0.0868138	1.32063	0.761018	A0A087WVD7;Q9Y3D8;A0A087WY94;D6RDH4	Adenylate kinase isoenzyme 6	TAF9;AK6
20.4471	20.3154	19.3919	20.9588	19.292	20.2076	19.6209	19.924	20.8131	21.3398	19.867	21.2504			12	13	1.45228	0.0869928	1.05649	0.759828	O75592;H7C3U4;A0A0C4DGY7	E3 ubiquitin-protein ligase MYCBP2	MYCBP2
19.2075	20.7581	20.2734	18.9624	21.6789	20.0444	19.346	19.4744	21.6453	21.3886	20.9628	21.2659			6	18	1.1105	0.0872514	1.17971	0.758827	O14733	Dual specificity mitogen-activated protein kinase kinase 7	MAP2K7
19.9682	20.7411	19.5746	19.7887	25.6707	25.8746	19.9555	19.0439	24.9121	25.1978	24.0386	24.9617			15	64	0.54009	0.088358	2.14133	0.754388	P35606;D6R997;D6RBZ7;D6RCL6;D6RBG7;D6RBT6;H0YAC7;H0Y938	Coatomer subunit beta	COPB2
18.3607	20.0606	20.1869	19.1338	20.2624	19.7214	18.68	19.6041	21.0679	21.0096	20.0265	20.4253			5	14	1.38227	0.0884211	1.06533	0.75445	P52294;C9J352;C9JWD9;F2Z3G4;C9J4U1;C9JYI4	Importin subunit alpha-5;Importin subunit alpha-5, N-terminally processed	KPNA1
20.6121	20.2571	21.8112	20.9545	22.1286	18.9478	19.8457	20.3333	21.8732	21.7637	20.7763	22.063			9	18	0.908537	0.0884729	1.30522	0.755044	Q8IWF2;B0QYA2	FAD-dependent oxidoreductase domain-containing protein 2	FOXRED2
19.6641	22.15	18.7596	24.006	21.3779	22.9405	25.8111	25.4186	25.7143	26.07	24.1751	26.0615			24	155	0.68477	0.0885991	1.61821	0.755065	P12956;B1AHC9	X-ray repair cross-complementing protein 6	XRCC6
19.2192	19.3782	19.7713	19.6658	27.1875	27.3179	26.1927	26.488	27.8204	27.8698	27.4316	27.974			26	291	1.78455	0.0887603	0.977365	0.754002	Q9Y285;K7ER00;K7EPH2;K7ER16;K7EK06;K7ERS0	Phenylalanine--tRNA ligase alpha subunit	FARSA
19.2349	20.1977	19.9446	20.3175	25.5312	25.1893	24.5843	23.2922	26.0887	25.8693	25.4797	25.7048			8	75	1.17257	0.0888656	1.13635	0.752833	Q9Y5M8;H7C4H2;C9J5Z8	Signal recognition particle receptor subunit beta	SRPRB
22.0604	20.0377	19.7533	20.9378	22.9187	21.6747	21.1313	18.9177	22.8511	22.7586	21.6605	23.0801			10	37	0.79185	0.0889915	1.42702	0.753503	Q9Y3Z3	Deoxynucleoside triphosphate triphosphohydrolase SAMHD1	SAMHD1
19.9464	19.4903	20.2218	19.4977	19.8106	21.4067	19.4727	18.5175	21.1248	21.3275	21.2455	20.4129			4	8	0.989962	0.0905537	1.2258	0.74914	Q504T8;K7END3;K7EN89	Midnolin	MIDN
18.2263	20.3015	20.3408	19.8453	24.5298	22.4263	20.0993	22.4267	24.6559	24.4431	22.7398	23.6368			14	78	0.729713	0.0913004	1.49839	0.747564	D3YTB5;P51617;H7C224;H7C2I6;F8WAB6;H7C3C1;H7C1F0;H7C3G8;F6U4U2;P51955	Interleukin-1 receptor-associated kinase 1	IRAK1
20.6703	28.475	18.4689	26.717	22.919	24.7241	22.9453	28.7509	23.8706	23.3299	21.098	23.5463			33	171	0.583322	0.0917915	-1.87364	-0.746431	J3KNN5;Q9UJV9;H0Y8L8;H0YA06;D6RGI7	Probable ATP-dependent RNA helicase DDX41	DDX41
19.5574	23.025	25.241	24.5398	24.9257	25.4179	23.276	25.6866	25.9648	26.0316	25.7591	26.1576			29	215	1.09834	0.0922757	1.15175	0.744644	P78371;F5GWF6;F8VQ14	T-complex protein 1 subunit beta	CCT2
20.466	19.6152	20.6679	19.5076	18.5988	20.6677	17.7052	18.5889	19.3123	21.3003	19.0735	21.5226			8	12	0.775695	0.0930169	1.41204	0.743278	Q66K74;M0QXQ9;M0QY41;M0R1J2;M0QZ50;M0R1M7	Microtubule-associated protein 1S;MAP1S heavy chain;MAP1S light chain	MAP1S
19.464	20.07	19.9923	18.5905	23.274	20.6262	18.306	20.5872	23.5861	23.3568	19.9926	22.7213			13	41	0.623073	0.0932567	1.71584	0.742772	Q9UBB4;A0A1W2PQD2;B1AHE4;B1AHE3	Ataxin-10	ATXN10
21.1132	19.8621	21.6781	21.2551	19.6597	21.4721	20.1017	18.5207	22.2805	22.4967	19.1424	21.7254			5	13	0.731459	0.0934174	1.47266	0.741829	Q9NS69	Mitochondrial import receptor subunit TOM22 homolog	TOMM22
23.7262	23.8472	20.8346	26.5071	26.8699	26.3493	25.4949	25.6605	27.1877	27.3183	26.6249	27.2608			20	210	1.51839	0.0938853	1.0043	0.740633	P62258;B4DJF2;I3L3T1;K7EM20;K7EIT4;I3L0W5	14-3-3 protein epsilon	YWHAE
19.9182	20.5349	21.8997	19.765	20.8304	20.0386	19.7365	20.2069	21.669	21.2975	20.2633	21.7699			9	20	1.34788	0.0941006	1.04684	0.740165	Q86Y07;E7ERS5;E9PBU1	Serine/threonine-protein kinase VRK2	VRK2
19.5266	21.117	20.0284	19.1857	25.2752	22.9935	22.0796	22.581	25.143	24.7116	23.2677	25.2563			67	205	0.805298	0.0941311	1.36234	0.739818	Q92616	Translational activator GCN1	GCN1L1
19.993	19.3551	18.711	21.3042	25.3315	24.6392	21.6376	24.1381	25.577	24.8113	25.0972	25.663			26	139	0.810925	0.0949415	1.3505	0.738254	P49915	GMP synthase [glutamine-hydrolyzing]	GMPS
19.9082	28.5848	19.8837	26.7062	31.5938	31.3563	30.16	30.9689	32.3003	31.9781	31.6676	32.0838			32	668	1.56293	0.0956106	0.987667	0.736707	P68363	Tubulin alpha-1B chain	TUBA1B
20.3661	20.7071	19.2947	19.7047	19.3439	21.8297	19.9293	19.441	22.2019	22.4659	19.1094	22.7182			8	19	0.706701	0.0963994	1.48789	0.735091	E9PF19;Q9Y4P3;Q96E41;A0A087WXC6;F8WCR3;F8WDI9	Transducin beta-like protein 2	TBL2
19.1056	21.351	19.0317	19.4167	25.6158	25.6631	22.6638	22.4279	26.0242	26.4623	24.188	25.6396			26	152	0.707888	0.0965333	1.48587	0.735112	P28288	ATP-binding cassette sub-family D member 3	ABCD3
26.9967	30.3362	19.8141	29.92	28.9892	29.8254	31.4822	30.4618	28.7116	29.3793	27.3794	30.0704			15	405	0.839712	0.0967645	-1.30449	-0.733654	P35637;H3BPE7	RNA-binding protein FUS	FUS
20.5055	19.7194	19.8552	19.6375	20.4585	19.8816	19.5739	19.5399	22.0923	21.3793	19.1269	21.8785			9	20	0.890247	0.0970456	1.25576	0.733003	O60942	mRNA-capping enzyme;Polynucleotide 5-triphosphatase;mRNA guanylyltransferase	RNGTT
19.3907	19.1475	19.5814	20.1865	22.8052	20.2057	19.7222	20.2588	22.4426	21.6244	20.752	23.9514			29	68	0.725055	0.0973812	1.44465	0.732028	Q13576;F5H7S7;E7EWC2;D6R939;E9PDT6;D6RDK8;D6R999;D6RGC6	Ras GTPase-activating-like protein IQGAP2	IQGAP2
24.2167	23.9125	22.948	26.296	23.8909	24.4795	26.7265	26.6818	24.3102	24.3977	20.9724	25.5688			21	158	0.63093	0.0975503	-1.6324	-0.730846	A0A0U1RRM4;P26599;A6NLN1;A0A0D9SF20;K7EKJ7;K7ES59;K7EK45;K7ELW5;A0A087WUW5;A0A087WU68;O95758;X6R242	Polypyrimidine tract-binding protein 1	PTBP1
20.4622	26.1566	20.507	29.2341	25.2137	25.5966	27.933	28.3654	25.9412	26.4471	19.3823	26.773			12	107	0.508011	0.0976584	-2.14126	-0.73	Q13151	Heterogeneous nuclear ribonucleoprotein A0	HNRNPA0
17.9926	19.2838	20.219	19.8025	24.6984	24.5543	22.5795	23.3802	25.6871	25.5237	23.8332	24.9944			17	123	0.938939	0.0981538	1.20649	0.728963	Q9UG63;C9JHK9;C9JZV3	ATP-binding cassette sub-family F member 2	ABCF2
20.034	18.8769	19.9459	20.5747	26.5885	26.0745	24.8551	24.2994	26.7466	27.2765	26.2091	26.2153			4	66	1.01606	0.0982063	1.15747	0.729072	Q96IX5	Up-regulated during skeletal muscle growth protein 5	USMG5
25.6621	27.3451	21.0884	26.1272	25.1145	27.0924	27.0811	26.7321	25.2243	25.8081	23.6023	26.2981			11	148	0.84849	0.0989465	-1.27184	-0.725928	P46778;M0R181;G3V1B3;M0R3I5	60S ribosomal protein L21	RPL21
20.0114	21.373	18.9265	20.1284	22.4435	21.5041	20.9998	21.7326	22.9722	22.2739	22.7401	22.5652			13	36	1.56184	0.0991068	0.96787	0.725517	Q15437;Q5QPE1;Q5QPE2	Protein transport protein Sec23B	SEC23B
20.0699	21.0251	19.245	20.0389	24.6089	23.6136	22.9393	22.8052	24.8586	24.629	24.0461	24.6323			9	61	1.24172	0.099119	1.04976	0.725308	Q9BUF5;K7ESM5;K7EL29;K7ES63;K7EN98;K7ESQ3;K7EQT3;K7EJ64;K7ERA8;K7EJZ4;K7EPE5	Tubulin beta-6 chain	TUBB6
18.5102	20.567	19.2774	19.6439	19.4241	20.0984	20.4801	19.9134	21.105	21.4098	19.6928	22.3039			12	15	1.01343	0.0991475	1.14889	0.725067	Q8N3C0;J3KNJ4;E5RFZ0	Activating signal cointegrator 1 complex subunit 3	ASCC3
20.2374	19.2309	20.0156	19.6409	26.9741	25.3633	21.5477	24.3666	26.6958	26.3504	25.3497	26.159			35	240	0.641373	0.0992906	1.57578	0.724556	Q8N1F7;H3BVG0;H3BM93;H3BRI8;H3BNN5;H3BV11;H3BP95;H3BPA9;H3BMX0;H3BVE2;H3BRD9;H3BV15;H3BNG7	Nuclear pore complex protein Nup93	NUP93
18.9238	18.9984	20.9109	21.039	28.0314	27.7589	25.9069	26.3301	28.2513	28.1053	28.0465	28.0294			25	258	1.09179	0.0996092	1.1013	0.721934	O95433;H0YJG7;G3V438;H0YJU2;G3V3W9;H0YJ63	Activator of 90 kDa heat shock protein ATPase homolog 1	AHSA1
19.43	22.2714	19.4822	21.4434	25.192	24.2396	24.6056	24.5748	25.5919	25.9381	24.7899	26.2493			24	158	1.42803	0.0996423	0.98932	0.721415	P56192;H0YIP0;H0YHV5;H0YI94;F5H2V6;H0YIC2;H0YHL6;H0YI27	Methionine--tRNA ligase, cytoplasmic	MARS
20.0373	20.1777	19.3982	19.7652	23.2571	20.0556	21.1735	20.8739	23.4401	22.1797	21.8972	22.949			5	21	0.831782	0.0996685	1.27647	0.722222	Q8NFQ8	Torsin-1A-interacting protein 2	TOR1AIP2
19.6984	19.7889	18.9934	21.9021	20.5794	20.3885	17.9499	19.9725	22.1821	22.0487	19.1737	21.0376			5	9	0.739159	0.0996948	1.38794	0.722704	Q9H0U9	Testis-specific Y-encoded-like protein 1	TSPYL1
18.9762	21.3151	18.3252	18.7478	20.882	19.1221	19.7553	20.3853	21.4702	21.3645	20.3696	21.1472			7	14	1.21814	0.0998041	1.05171	0.72239	B5MCF9;O00541;B3KXD6;H7C267	Pescadillo homolog	PES1
21.0354	20.8824	20.8728	19.9598	22.332	22.4815	19.6252	21.309	22.7649	23.095	21.5422	23.4447			7	36	0.818121	0.101055	1.27476	0.717342	O75396;A0A087X1A9	Vesicle-trafficking protein SEC22b	SEC22B
19.8164	22.0504	22.4297	22.6372	25.3355	25.0867	23.6406	25.4829	25.883	26.1111	25.1229	26.8796			27	201	1.03354	0.102259	1.11272	0.71481	P48643;B7ZAR1;E9PCA1;E7ENZ3;D6RIZ7;H0Y914	T-complex protein 1 subunit epsilon	CCT5
25.6054	29.4158	19.4434	27.2158	25.2973	26.3808	22.784	28.2936	25.388	24.9535	22.0731	23.6112			9	126	0.575593	0.105107	-1.68246	-0.709608	Q8N5F7;Q5M9Q1	NF-kappa-B-activating protein;NKAP-like protein	NKAP;NKAPL
19.0837	18.3179	18.1833	20.1638	26.3022	26.3527	25.1139	25.201	26.9127	27.0641	26.1234	26.8107			31	247	1.32073	0.106853	0.985261	0.705156	Q9UJS0;R4GN64	Calcium-binding mitochondrial carrier protein Aralar2	SLC25A13
20.8239	18.4289	20.9325	19.8925	26.8908	26.4853	25.2415	25.6318	27.3809	27.2546	26.9572	26.6454			8	141	1.28157	0.106898	0.997163	0.705665	P35613;A0A087WUV8;A0A087X2B5;I3L192	Basigin	BSG
19.5641	21.235	21.3152	20.4199	23.2663	24.1815	23.3041	22.9894	24.154	25.2058	24.1591	24.0935			8	67	1.39051	0.106921	0.967762	0.705217	E9PC15;Q53H12;E9PG39;A0A0G2JLG5;A0A0G2JLD0	Acylglycerol kinase, mitochondrial	AGK
20.3807	19.6022	19.6092	19.7346	21.8415	20.6989	20.7913	19.093	21.8144	22.848	20.6712	21.9563			7	25	0.844716	0.106927	1.21636	0.706402	Q9H974;C9K0B6;C9JJ71	Queuine tRNA-ribosyltransferase subunit QTRTD1	QTRTD1
20.6141	19.5753	20.2153	21.1751	27.1176	26.723	26.5083	25.85	27.7074	27.4619	27.2894	27.3509			13	213	1.73882	0.106945	0.902649	0.704787	Q9NZ01;M0R3C3;M0QXM3;M0R329;B4DR74	Very-long-chain enoyl-CoA reductase	TECR
20.013	20.3667	19.9968	21.0957	22.59	21.1722	20.7359	19.4237	22.5165	22.5792	21.4651	22.1627			4	21	0.861385	0.106956	1.20042	0.705765	Q9NPA8;E5RHX8;J3KNT2;E5RI00;E5RHT9;E5RJ84	Transcription and mRNA export factor ENY2	ENY2
19.5317	18.9168	20.1823	19.5002	25.4987	25.5567	24.8392	24.7801	25.2717	26.4151	26.1216	26.7464			32	178	1.37019	0.107017	0.970038	0.703829	P41250;H7C443;F8WCK4	Glycine--tRNA ligase	GARS
19.4249	25.642	20.1315	25.4979	26.327	26.6202	25.8592	26.3412	27.3595	27.4785	26.5996	27.2292			8	126	1.89167	0.107158	0.879823	0.703066	P62244;I3L3P7;I3L246;H3BN98;H3BV27;H3BT37;I3L303;H3BVC7	40S ribosomal protein S15a	RPS15A
20.8927	19.2088	21.3024	19.6191	23.2836	21.3332	20.9597	24.4643	24.7322	25.0587	21.3281	25.2318			22	101	0.600645	0.10716	1.57749	0.703844	P22102;F8WD69;A0A140TA71;C9JBJ1;C9JTV6;C9JZG2;C9JKQ7;H7C366	Trifunctional purine biosynthetic protein adenosine-3;Phosphoribosylamine--glycine ligase;Phosphoribosylformylglycinamidine cyclo-ligase;Phosphoribosylglycinamide formyltransferase	GART
21.8422	21.3846	19.989	23.7397	19.708	20.842	20.3476	24.4473	22.8158	22.7126	22.4215	23.2358			11	41	0.65059	0.107232	1.46023	0.703397	Q9UQ80;F8VR77;H0YIN7;F8W0A3	Proliferation-associated protein 2G4	PA2G4
18.7	19.0695	21.0764	20.0703	19.9784	19.0728	18.8782	20.7897	23.2093	21.5517	19.4926	19.9503			7	17	0.699106	0.107484	1.3712	0.702377	H3BM14;H3BM74;Q9Y5A7;C9JRT6;F8WDB6;H7C5N1;C9J7X7	NEDD8 ultimate buster 1	NUB1
18.2568	19.8789	19.9893	19.815	26.4767	25.5184	24.0023	25.2875	26.8452	26.4597	25.6148	26.8135			34	231	0.975632	0.107544	1.11209	0.701865	P16615;H7C5W9;O14983;Q93084;J3QSY6;H3BVB2;A0A0C4DH86	Sarcoplasmic/endoplasmic reticulum calcium ATPase 2	ATP2A2
20.5702	20.4705	20.3326	21.21	24.8445	25.3139	23.5509	24.1783	25.3115	26.1407	25.4066	25.0926			9	87	1.19651	0.107687	1.01601	0.701934	A0A0A0MR02;P45880;Q5JSD2;Q5JSD1;A2A3S1	Voltage-dependent anion-selective channel protein 2	VDAC2
19.3464	24.2142	20.5606	23.2201	28.6804	28.5229	27.1922	27.8863	29.5257	29.2346	28.1976	29.3982			7	145	1.17739	0.108668	1.01859	0.700063	P68371;Q3ZCM7;M0R2D3;A0A075B724	Tubulin beta-4B chain	TUBB4B
19.3443	20.1137	23.6293	23.0836	27.6059	27.193	24.5879	26.8405	27.9931	27.6902	27.5152	27.7213			12	205	0.866002	0.109578	1.1731	0.697498	Q15366;H3BSS4	Poly(rC)-binding protein 2	PCBP2
19.1955	20.1157	19.812	20.587	19.9751	19.661	18.9196	20.4323	20.7286	20.8347	19.9257	21.5992			9	12	1.15049	0.109693	1.02505	0.69861	Q15477;H7C5N0;B4E0B4;F8WDE8;H7C4L3	Helicase SKI2W	SKIV2L
20.959	19.899	19.7472	18.5891	24.5683	24.5523	22.2332	23.3689	25.7153	25.6332	23.1903	25.255			12	84	0.766824	0.109723	1.26778	0.69828	Q3ZCQ8;M0R0C3;M0R2F8;M0R003;M0R047;M0R1Y4;M0QXC3;M0R2Z3;M0R303;M0R2D2	Mitochondrial import inner membrane translocase subunit TIM50	TIMM50
19.2059	19.6472	18.2686	20.7753	25.1842	24.4582	23.7307	21.914	25.6328	24.9582	24.8821	24.6345			16	103	0.81964	0.110846	1.20513	0.69521	Q9BRX2	Protein pelota homolog	PELO
19.6617	18.3745	19.5326	20.0518	18.3041	20.4921	19.137	18.9116	20.499	19.4692	20.3221	20.851			1	2	1.01207	0.111695	1.07409	0.694257	R4GMX5;R4GN83		BSG
26.4745	27.7814	20.2868	28.628	27.4809	27.7124	28.8034	28.535	27.2519	27.0854	26.1535	27.9315			33	391	1.1051	0.113009	-1.02738	-0.691798	P17844;J3KTA4;J3QRQ7;J3QSF1;J3QR02;J3KRX8;J3KRZ1;X6RLV5;J3QKN9;J3QRN5;J3QLG9;J3QR62	Probable ATP-dependent RNA helicase DDX5	DDX5
22.5594	23.9028	18.9192	24.4009	23.9238	24.295	26.0903	25.4527	23.7781	23.6504	23.9453	24.2002			11	89	1.04998	0.11369	-1.04697	-0.690288	Q01085;E7ETJ9;E7ETC0;A6NKZ9;F8WE16	Nucleolysin TIAR	TIAL1
24.1131	25.1404	19.0458	26.5493	23.9642	24.1682	25.6184	26.9439	23.2336	23.7261	22.3508	25.8257			10	91	0.658493	0.113725	-1.38964	-0.69005	D6R9P3;D6RD18;D6RBZ0;Q99729	Heterogeneous nuclear ribonucleoprotein A/B	HNRNPAB
18.8226	20.6188	20.2882	19.8188	21.729	20.1854	18.915	19.1738	22.4026	21.4907	19.3325	22.131			10	20	0.686159	0.114497	1.3384	0.688515	Q6P3X3;F8WCH1;H7C329	Tetratricopeptide repeat protein 27	TTC27
20.5397	18.9626	19.6985	19.5903	19.7718	19.0568	18.8447	20.3243	21.1538	21.1969	18.9267	21.2922			4	7	0.864299	0.115859	1.143	0.686293	O00505;H0Y4S9	Importin subunit alpha-4	KPNA3
19.8098	20.0855	19.7025	19.0514	19.6046	19.8581	21.085	21.1453	21.4538	21.6452	21.064	21.4032			4	8	1.21477	0.117979	0.968311	0.681547	G3V4A5;A0A087WYL7;O75586	Mediator of RNA polymerase II transcription subunit 6	MED6
20.6986	21.6904	20.0189	21.1735	25.1855	24.6726	23.1299	23.9039	25.3582	25.7952	24.3567	25.6127			13	131	0.983219	0.11807	1.05774	0.681423	Q9Y2X3;H7BZ72;F8WED0	Nucleolar protein 58	NOP58
19.6594	19.2678	18.8537	20.8683	19.2191	21.2312	20.2814	20.2612	22.3325	23.0999	19.5117	21.152			8	22	0.702183	0.120307	1.27579	0.677615	Q14257;H0YL43;A8MXP8	Reticulocalbin-2	RCN2
20.0642	19.4776	19.8616	19.7479	19.4009	20.9663	19.4475	19.9517	21.2498	20.2388	19.8241	23.5736			2	5	0.675314	0.126585	1.27996	0.668522	Q9UNX3;E5RIT6;E5RHH1	60S ribosomal protein L26-like 1	RPL26L1
20.2924	20.4979	20.4824	19.057	22.1036	20.9572	19.4819	20.8836	22.2802	21.5689	21.5987	22.1622			5	25	0.93902	0.127309	1.04592	0.667106	Q9HD45;Q5TB53	Transmembrane 9 superfamily member 3	TM9SF3
19.9846	19.4293	18.4966	19.8026	24.2763	24.1322	23.0977	22.676	24.6802	24.707	24.3533	24.2024			6	58	1.20914	0.127512	0.940193	0.666699	Q15773;F5H0Y3;F5H7L5;F5H800	Myeloid leukemia factor 2	MLF2
19.759	18.6722	19.7122	19.0643	21.2653	20.1768	19.3854	20.6079	21.7775	22.3148	21.0725	20.4319			7	18	0.930392	0.129031	1.04032	0.662946	O94776;E9PCS8;H0Y4T7;E7EQY4;D6W5A2;E7EV10;E7ESY4;Q9BTC8;Q13330	Metastasis-associated protein MTA2	MTA2
19.6512	21.595	18.4076	20.4339	25.2974	24.3766	23.0099	19.1573	24.5678	24.1593	24.4623	24.8851			25	83	0.529349	0.130377	1.55836	0.660259	Q9Y4W6;K7EP56;B7Z651;A0A0U1RQN6;E9PHW9;I6L894;Q01484	AFG3-like protein 2	AFG3L2
20.3713	23.9213	18.1903	25.7483	21.2389	22.1526	25.914	25.4815	22.6923	20.7118	20.9807	24.0378			20	82	0.520275	0.130458	-1.59114	-0.660583	O15226	NF-kappa-B-repressing factor	NKRF
18.7744	19.4712	24.9707	23.4161	23.6461	22.608	20.0866	23.2415	24.2931	23.3164	22.8793	23.9965			18	63	0.689708	0.130632	1.22577	0.658734	O00410;H0Y8C6;E7ETV3;C9JZD8;E7EQT5;C9JQT6;E7ESA1;E7ESZ1;E7EWK4;E7EX05;E7ETV8;E7EV12;C9J875;C9JMV5;C9JXE0;H0Y3V4	Importin-5	IPO5
18.6274	20.238	20.0097	19.5644	20.1956	19.6407	19.7988	20.311	20.7162	21.0889	20.5957	20.6787			3	8	2.17625	0.131577	0.783402	0.656642	F5H3Y4;Q8IY37	Probable ATP-dependent RNA helicase DHX37	DHX37
20.8087	19.2962	19.0517	18.4145	21.0634	18.9043	19.4175	18.8801	20.9392	20.4019	19.9574	21.1092			4	12	0.910134	0.131583	1.0356	0.65657	Q9BVG4;A6NDF3	Protein PBDC1	PBDC1
19.6339	19.8713	20.0631	19.5844	25.1309	24.7431	23.9993	24.9842	25.3494	25.8201	25.0622	26.1735			28	195	1.34331	0.131697	0.88692	0.655947	P40939;H0YFD6	Trifunctional enzyme subunit alpha, mitochondrial;Long-chain enoyl-CoA hydratase;Long chain 3-hydroxyacyl-CoA dehydrogenase	HADHA
19.9562	20.0191	20.4301	19.5782	20.1558	19.6368	20.3398	20.4622	22.3124	22.0662	20.9235	19.6029			14	19	0.83452	0.132563	1.07762	0.654654	Q8TE76	MORC family CW-type zinc finger protein 4	MORC4
17.857	20.0569	20.9885	19.6136	21.0497	21.2814	20.0399	20.7027	21.9146	21.7483	21.1899	21.6566			2	15	1.48025	0.132574	0.858898	0.654739	F6RFD5;P60981	Destrin	DSTN
21.1287	19.3278	19.8848	18.1404	20.0359	19.5145	20.4227	20.0291	20.6189	20.0873	21.5708	21.3658			1	2	1.23504	0.132688	0.910158	0.654925	J3KNE0;A6NKT7;J3KQ37;Q7Z3J3;O14715;Q99666;F8VYC4;A0A1W2PNU4;P0DJD0;P0DJD1;F8W705;C9J1W9;C9JF75;C9J6W1;H0YBN8	RanBP2-like and GRIP domain-containing protein 3;RanBP2-like and GRIP domain-containing protein 4;RANBP2-like and GRIP domain-containing protein 8;RANBP2-like and GRIP domain-containing protein 5/6;RANBP2-like and GRIP domain-containing protein 1;RANBP2-like and GRIP domain-containing protein 2	RGPD3;RGPD8;RGPD4;RGPD5;RGPD1;RGPD2
18.9804	20.1936	18.4291	22.1827	22.8737	22.1975	18.1346	23.4034	22.8807	22.977	22.44	24.2071			9	39	0.544692	0.133088	1.47391	0.653131	P00492	Hypoxanthine-guanine phosphoribosyltransferase	HPRT1
24.3572	25.7596	19.0897	26.2353	26.7693	27.1339	27.2722	26.2226	25.784	26.2149	24.8073	26.7443			12	179	1.05593	0.133125	-0.961862	-0.653261	P62750;H7BY10;K7EJV9;K7ERT8;A8MUS3;K7EMA7	60S ribosomal protein L23a	RPL23A
21.5126	19.1823	21.2953	19.8274	23.3049	23.5051	21.4993	20.69	23.7176	24.1717	22.2673	23.5284			18	69	0.713443	0.134459	1.17143	0.650802	O75746;F8W9J0;H0YFB2;B4DGK6	Calcium-binding mitochondrial carrier protein Aralar1	SLC25A12
18.7302	20.2652	19.993	20.9247	21.618	20.1467	21.2527	19.4406	22.3062	21.9061	20.576	21.9027			9	19	0.845917	0.134619	1.05826	0.650305	H3BTB7;Q5JPH6	Probable glutamate--tRNA ligase, mitochondrial	EARS2
18.6659	22.9263	20.2764	17.8799	23.7409	23.8194	23.7288	23.631	24.2194	24.3208	24.9821	24.4372			10	56	2.32077	0.136173	0.759864	0.647058	P21912;A0A087WXX8;A0A087WWT1	Succinate dehydrogenase [ubiquinone] iron-sulfur subunit, mitochondrial	SDHB
25.6744	28.5928	18.5599	26.9028	31.862	31.4488	30.4893	30.9792	32.167	32.1908	31.7077	32.1248			27	919	1.4404	0.136183	0.852744	0.64722	Q5JP53;P07437;Q5ST81;A0A075B736;Q5SQY0;A6NNZ2;CON__ENSEMBL:ENSBTAP00000025008;Q9H4B7	Tubulin beta chain	TUBB
20.4192	20.0098	18.5355	20.2673	19.4475	20.6091	20.6379	18.9937	21.2888	21.2199	20.2881	20.7037			7	9	1.03186	0.13769	0.95306	0.645067	Q9H1A4;H0Y564	Anaphase-promoting complex subunit 1	ANAPC1
20.9227	20.0389	19.1911	20.0216	18.3849	20.0354	20.2377	19.7907	21.1135	21.0461	19.6353	20.6113			4	15	0.93271	0.139468	0.989366	0.642354	Q5SWX3;A0A0A0MS52;A0A0A0MT11;Q13555;Q8WU40;H0Y6G2;H7BXS4;E9PBE8;E7EQE4;D6RHX9;D6RFJ0;E7ERS6;E7ETC9	Calcium/calmodulin-dependent protein kinase type II subunit gamma	CAMK2G;CAMK2B
19.8049	19.4988	20.1366	19.6764	22.8986	21.6061	19.7434	20.7545	23.0848	23.5686	20.9711	22.1963			5	28	0.658547	0.139848	1.20454	0.641147	Q9Y5Y2;H3BNF0;H3BRK5;H3BMW1;H3BNS4;H3BQR2;B7Z6P0;H3BRE1	Cytosolic Fe-S cluster assembly factor NUBP2	NUBP2
20.0207	21.6479	19.183	21.2602	19.8768	20.136	22.048	21.642	21.6008	21.9589	21.3162	23.1027			7	21	0.795304	0.139965	1.06894	0.641184	O43809;H3BND3;H3BV41	Cleavage and polyadenylation specificity factor subunit 5	NUDT21
24.568	26.7893	22.6519	26.4723	31.4361	31.4255	30.9415	30.1905	31.7877	32.4627	31.3479	31.9163			32	462	1.25255	0.140056	0.880244	0.641482	P05141;Q9H0C2	ADP/ATP translocase 2;ADP/ATP translocase 2, N-terminally processed	SLC25A5
18.9308	19.7495	20.1023	21.6102	22.9242	22.85	22.0523	21.7086	24.3147	23.5121	22.8452	22.6469			7	33	1.01342	0.141446	0.945923	0.638589	Q9Y266;A0A0A0MSS4;A0A0A0MSU9	Nuclear migration protein nudC	NUDC
19.9129	25.3744	20.1281	24.445	25.5651	25.3937	26.211	24.8747	25.2275	24.724	23.0095	25.0505			6	84	0.879514	0.141544	-1.00822	-0.638738	B0QYK0;Q01844;H7BY36;A0A0D9SFL3;C9JGE3	RNA-binding protein EWS	EWSR1
19.9357	19.9823	18.7325	20.6769	22.064	20.2652	20.2981	18.908	21.4874	21.2968	21.2643	21.7026			10	21	0.799627	0.142561	1.05392	0.636887	E5KLK1;E5KLJ6;E5KLJ9;E5KLJ5;O60313;H7C141	Dynamin-like 120 kDa protein, mitochondrial;Dynamin-like 120 kDa protein, form S1	OPA1
20.0736	20.1513	21.0214	20.7055	20.5497	20.4028	19.6751	20.9087	22.3411	21.3349	20.2332	21.4456			14	24	0.971222	0.143492	0.954635	0.634874	O95602;B9ZVN9	DNA-directed RNA polymerase I subunit RPA1;DNA-directed RNA polymerase	POLR1A
20.6203	20.411	20.4112	22.374	22.3876	19.5461	19.4209	23.0632	22.4299	22.6302	21.3611	23.0972			9	47	0.592227	0.144326	1.27516	0.632816	Q6UN15;A0A0B4J203;H0Y8P7	Pre-mRNA 3-end-processing factor FIP1	FIP1L1
19.0624	20.1433	21.189	20.4367	18.8976	19.6112	19.5347	21.7118	21.0605	20.9815	20.427	21.4424			7	15	0.797352	0.145126	1.03899	0.630818	P20042	Eukaryotic translation initiation factor 2 subunit 2	EIF2S2
19.9262	19.7766	20.1345	19.8637	19.9436	20.7333	20.3423	20.4385	21.8243	21.9247	22.0383	19.6774			7	13	0.856496	0.145308	1.00179	0.630967	P0DN79;P35520;C9JMA6;H7C2H4	Cystathionine beta-synthase	CBS
20.3139	19.0445	19.187	18.922	21.9093	22.518	20.4394	21.8642	22.3903	22.6275	22.5532	22.8116			10	56	1.0542	0.145573	0.912955	0.630052	Q9NSD9	Phenylalanine--tRNA ligase beta subunit	FARSB
20.1016	19.4799	19.2042	20.7171	21.5524	20.2562	18.4782	19.1937	21.3348	21.2847	21.6487	19.7373			8	14	0.689192	0.145755	1.13125	0.630254	P33176;A0A0G2JMZ6;J3KNA1;O60282;Q12840	Kinesin-1 heavy chain	KIF5B
24.679	24.8027	19.1162	25.6846	25.8639	25.2344	24.7038	26.8159	26.4897	26.4666	26.1628	27.3197			15	197	0.941707	0.145771	0.955197	0.629521	Q32Q12;J3KPD9;E7ERL0;P22392;E5RHP0;F6XY72;O60361;C9K028	Nucleoside diphosphate kinase;Nucleoside diphosphate kinase B	NME1-NME2;NME2;NME1
20.6964	18.4734	20.2943	21.3212	19.3786	20.2232	18.8949	20.2959	20.8996	21.2365	19.843	20.4692			5	7	1.04423	0.146234	0.91396	0.628927	Q92905;E5RHF2;E5RHH5;E5RFS1;E5RG35;E5RK55	COP9 signalosome complex subunit 5	COPS5
19.8755	20.3273	21.1837	21.0226	21.036	20.8363	21.7074	18.5847	19.5498	19.8451	19.7241	18.7041			11	14	0.732052	0.146257	-1.08532	-0.628966	Q01780;K7EJ37	Exosome component 10	EXOSC10
19.8738	20.4626	20.347	18.5834	20.8978	20.1558	21.0427	19.4844	21.8532	21.9761	20.2696	21.3148			8	20	0.918363	0.148308	0.958251	0.626254	P35249;C9JZI1;C9J8M3;H7C1P0;C9JTT7;C9JXZ7;C9JGY5;F8WE44	Replication factor C subunit 4	RFC4
19.5335	19.1361	19.9141	19.9159	24.7467	23.6035	20.9095	21.0336	24.3701	23.9336	22.8944	24.0604			8	54	0.579157	0.153429	1.24133	0.618684	Q9BT22;K7EID2;K7EPU3;K7EQK1	Chitobiosyldiphosphodolichol beta-mannosyltransferase	ALG1
20.1319	18.5737	19.8299	19.4875	19.7023	19.1716	19.1174	21.5926	22.5944	22.1049	18.8692	20.9734			8	12	0.574573	0.154525	1.2395	0.616208	Q13123;E7EQZ7;D6REL4;D6RCQ4;D6RAY9;A0A0C4DGW5	Protein Red	IK
20.7334	21.5517	20.0205	21.0132	26.6472	25.5231	25.0456	24.8778	26.4313	26.2779	26.2109	26.6528			20	204	1.10523	0.154558	0.869767	0.616583	Q96A33;A0A087WYW6;J3QR89	Coiled-coil domain-containing protein 47	CCDC47
19.7718	19.4268	17.5109	20.4177	20.8283	19.5388	20.1037	21.2416	21.5772	21.2249	20.9153	21.451			6	14	1.11349	0.154759	0.864022	0.614841	Q13451	Peptidyl-prolyl cis-trans isomerase FKBP5;Peptidyl-prolyl cis-trans isomerase FKBP5, N-terminally processed	FKBP5
19.5464	19.4828	21.0918	19.6448	23.5219	23.7768	20.8265	22.4841	23.7216	23.93	22.8846	24.3168			20	83	0.701296	0.157225	1.06094	0.611539	Q9BW92;U3KQG0;F6S7Q7;U3KQ50;Q5T5E9	Threonine--tRNA ligase, mitochondrial	TARS2
18.822	20.8751	18.2378	20.6288	26.8038	26.5003	24.9675	25.4471	27.126	27.0505	26.3343	26.7945			29	233	0.982864	0.157805	0.896636	0.610669	P04843;B7Z4L4;F8WF32	Dolichyl-diphosphooligosaccharide--protein glycosyltransferase subunit 1	RPN1
26.6716	30.3152	20.0981	30.3562	27.5736	28.3877	30.4878	30.983	28.5063	28.1175	27.2566	28.9452			28	576	0.610691	0.159867	-1.15162	-0.608071	Q9BUJ2;A0A0A0MRA5;B7Z4B8;M0R3F1;M0QYZ0;M0R0K8;M0QZV6;M0QYI8;M0R203;M0QYM5;M0R247;A0A087X1I2	Heterogeneous nuclear ribonucleoprotein U-like protein 1	HNRNPUL1
19.5279	19.593	19.4957	20.7597	21.0269	20.879	21.738	19.5644	22.8627	23.2638	20.0727	21.5137			13	24	0.628957	0.160138	1.12619	0.607688	A0A0C4DGA6;Q14527;H7C5K0	Helicase-like transcription factor	HLTF
19.5377	26.1767	19.5221	27.1624	22.3461	24.0769	27.2148	27.5901	23.7217	23.5218	21.5398	26.1908			14	128	0.442334	0.16172	-1.56349	-0.605566	G3V4W0;B4DY08;B2R5W2;G3V4C1;G3V5X6;G3V3K6;G3V251;B4DSU6;G3V4M8;G3V2D6;A0A0G2JPF8;A0A0G2JNQ3;P0DMR1;O60812;B7ZW38;B2RXH8;G3V2H6;G3V5V7		HNRNPC
25.7488	26.0423	21.3564	27.0037	25.513	25.7942	27.5807	25.3967	23.8009	25.4453	24.7058	26.1699			8	88	0.703049	0.161941	-1.04065	-0.605264	P62316;K7ERG4;K7EJB5	Small nuclear ribonucleoprotein Sm D2	SNRPD2
20.4357	19.6246	18.3217	20.9718	19.8069	19.0187	19.7669	19.2274	22.7985	20.7756	18.8466	19.9017			3	10	0.622036	0.161958	1.12565	0.604989	P62140;C9J9S3;C9JP48	Serine/threonine-protein phosphatase PP1-beta catalytic subunit;Serine/threonine-protein phosphatase	PPP1CB
19.8623	19.6091	20.5091	18.4425	22.3409	21.1233	19.5742	19.219	23.406	22.8626	19.1056	22.2168			6	26	0.508538	0.161983	1.33343	0.605318	P53350;I3L2H5;I3L387;I3L309	Serine/threonine-protein kinase PLK1	PLK1
21.1212	18.899	19.9876	20.1178	19.437	19.4634	19.3079	19.5989	18.0552	21.0815	20.4124	23.2785			11	18	0.540566	0.161988	1.2551	0.604337	Q01813;B1APP6;H0Y757;V9GY25;H0Y3Y3;B1APP8;Q5VSR5;V9GYV7	ATP-dependent 6-phosphofructokinase, platelet type	PFKP
25.8407	26.0452	20.5292	25.6039	26.4078	26.7016	26.5397	25.6362	25.4814	25.9647	22.8043	26.5383			7	111	0.622057	0.162049	-1.12416	-0.604564	U3KQK0;Q99879;Q99877;Q93079;Q5QNW6;P62807;P58876;P57053;O60814;Q99880;Q96A08	Histone H2B;Histone H2B type 1-M;Histone H2B type 1-N;Histone H2B type 1-H;Histone H2B type 2-F;Histone H2B type 1-C/E/F/G/I;Histone H2B type 1-D;Histone H2B type F-S;Histone H2B type 1-K;Histone H2B type 1-L	HIST1H2BN;HIST1H2BM;HIST1H2BH;HIST2H2BF;HIST1H2BC;HIST1H2BD;H2BFS;HIST1H2BK;HIST1H2BL
25.5395	26.9434	19.9266	27.4273	25.7932	26.7191	28.4656	26.8138	24.7484	26.3338	26.2505	26.3984			11	149	0.727163	0.162361	-1.01513	-0.603379	P09012;M0R268;M0R221;M0R2B8;M0QZG7;M0QXK2;M0R0G9	U1 small nuclear ribonucleoprotein A	SNRPA
20.2793	19.4401	20.3071	19.3796	20.5651	20.5386	19.068	19.8637	21.0862	21.2551	19.8071	21.5535			9	21	0.886354	0.163493	0.916601	0.602044	Q9H9T3;B4DKA4;E5RG26;E5RHY2;E5RIC0;E5RIZ7;H0YAP7;E5RHR2	Elongator complex protein 3	ELP3
19.8679	20.8446	19.2357	19.6196	23.4749	23.2299	20.527	22.6658	23.8294	23.7131	21.9893	24.9247			18	68	0.594507	0.165689	1.1397	0.598466	P23381;G3V3H8;G3V3Y5;G3V277;G3V423;G3V5U1;G3V456;G3V3P2;G3V227;G3V2Y7;G3V3X0;H0YJP3;G3V5W1;G3V3S7;G3V2F2;G3V3R3;G3V4S4;G3V313;G3V339;G3V2C0;G3V4C7;G3V4N8;G3V5H5;P78534;G3V4A3;G3V4Q0;G3V4N0	Tryptophan--tRNA ligase, cytoplasmic;T1-TrpRS;T2-TrpRS	WARS
20.7087	19.7097	18.389	22.4219	23.3679	22.812	20.0668	22.8732	23.1413	23.4005	23.2673	23.4977			6	28	0.670727	0.166192	1.04674	0.597396	P24534;C9JZW3;F8WF65;F2Z2G2	Elongation factor 1-beta	EEF1B2
19.8016	19.4785	21.2665	22.4445	26.7149	26.5245	25.8936	25.6723	26.7656	27.0551	26.7887	27.2322			17	185	1.49628	0.16635	0.759089	0.596386	B4DLN1;P52815
22.7549	22.0975	19.6283	25.0251	24.1983	20.7698	24.5274	25.3535	25.1884	24.2993	24.4875	25.8013			28	163	0.53412	0.166823	1.23189	0.595874	P08670;B0YJC4;B0YJC5;A0A1B0GTT5;A0A1B0GVG8;P17661;H7C5W5;P41219;F8W835;E7EMV2;E7ESP9;Q16352;P07196;P07197;P12036	Vimentin	VIM
20.7166	19.3624	20.6487	20.1684	21.6901	20.0687	19.8375	18.8803	22.1671	22.0092	19.3711	21.3827			2	8	0.607152	0.167025	1.11339	0.59592	P61009	Signal peptidase complex subunit 3	SPCS3
19.9762	19.7164	20.7007	19.4571	21.9196	22.6212	22.0866	19.8695	23.1298	23.3016	21.8133	22.2925			8	34	0.702634	0.167608	1.0101	0.594682	U3KQC1;A0A0A0MQU0;Q9BV38;K7EIR0;K7EML4;A0A087X237;K7EKX5	WD repeat-containing protein 18	WDR18
18.9391	20.7872	20.6647	20.0838	19.5253	19.6579	20.0118	19.6719	18.1617	19.8305	19.8001	17.1043			2	1	0.718413	0.168681	-0.992601	-0.592959	O75155;F8WBB8;F5H6I6	Cullin-associated NEDD8-dissociated protein 2	CAND2
18.5756	20.0019	20.4094	18.9074	25.623	24.606	23.0373	23.6881	25.5048	25.274	24.423	25.5822			17	87	0.757495	0.171686	0.957429	0.590201	Q9P2R7;Q5T9Q5;Q5T9Q8;A0A0U1RQF8;A0A0U1RRI1;A0A0U1RQL1;A0A0U1RQU7	Succinyl-CoA ligase [ADP-forming] subunit beta, mitochondrial	SUCLA2
19.3609	19.4422	20.0241	19.4164	22.242	19.4278	19.1237	20.7687	22.732	22.2367	19.5422	21.7752			11	26	0.54785	0.17199	1.18096	0.589849	E7EXA6;Q8WVB6;A0A0D9SF58;F8WCC1;H0Y7D3	Chromosome transmission fidelity protein 18 homolog	CHTF18
24.7186	24.4262	20.9388	26.0459	26.698	26.0157	25.1275	25.7791	26.6714	26.6927	26.6327	26.746			11	161	1.27407	0.172106	0.780641	0.589121	P63104;E7EX29;B0AZS6;B7Z2E6;H0YB80;E7ESK7;E5RIR4;E9PD24;E7EVZ2;E5RGE1	14-3-3 protein zeta/delta	YWHAZ
25.9349	28.4512	26.5488	27.8156	30.5526	30.617	29.3603	29.968	30.9965	30.8487	30.8919	30.8166			54	1066	1.37871	0.172125	0.763937	0.589373	P08238;Q58FF7;Q58FF6	Heat shock protein HSP 90-beta	HSP90AB1
21.0802	20.4444	20.8984	20.1116	20.5463	20.9243	19.9323	21.3216	21.795	21.5322	21.505	21.0239			5	12	1.23025	0.174968	0.782897	0.585832	O00186	Syntaxin-binding protein 3	STXBP3
19.1322	21.0709	19.4197	22.4053	23.9282	23.1482	22.1302	23.6267	24.3288	24.3877	23.0219	24.672			16	67	0.829628	0.178574	0.894291	0.581155	P42166	Lamina-associated polypeptide 2, isoform alpha;Thymopoietin;Thymopentin	TMPO
19.9484	20.197	20.4654	19.9945	23.3357	22.9241	22.4133	24.0306	21.5971	21.3593	22.2577	23.7023			10	39	0.739507	0.178662	-0.946826	-0.581699	E9PEX6;P09622;F8WDM5;A0A1W2PR83;F2Z2E3	Dihydrolipoyl dehydrogenase;Dihydrolipoyl dehydrogenase, mitochondrial	DLD
22.3605	24.8889	19.4259	26.2827	22.7089	23.9814	26.2986	26.8757	22.7528	23.9031	23.0669	25.2092			16	99	0.503387	0.178788	-1.23314	-0.581195	P14866;M0QXS5;M0QYT0;M0R1W6;B4DVF8;M0QYL7;M0R076	Heterogeneous nuclear ribonucleoprotein L	HNRNPL
19.4498	20.0315	19.6378	19.5045	19.4594	20.0677	19.9643	19.9664	19.5551	20.68	20.7916	21.9022			7	10	0.877447	0.179809	0.867775	0.578954	P61758;B4DWR3	Prefoldin subunit 3	VBP1
19.8061	18.7552	19.6962	19.4796	21.1562	21.0395	18.6018	20.0521	21.5168	21.4506	21.2045	20.4643			5	15	0.724225	0.18032	0.946651	0.577751	Q10469	Alpha-1,6-mannosyl-glycoprotein 2-beta-N-acetylglucosaminyltransferase	MGAT2
19.5024	19.1082	19.4517	19.9535	21.3847	21.4698	22.4484	21.9704	22.9292	22.8147	22.0557	22.4933			6	33	1.27233	0.182633	0.754895	0.57417	Q9NPD3;E9PI41;E9PPI9	Exosome complex component RRP41	EXOSC4
20.2238	21.2614	19.3451	20.5859	27.0953	26.9108	25.6544	26.1507	27.7412	27.0844	26.8591	27.3071			27	251	1.07446	0.182751	0.795149	0.574239	P17812	CTP synthase 1	CTPS1
18.5408	20.3959	19.5678	20.2892	24.1848	24.601	24.1744	24.2152	25.2949	25.0774	24.126	25.8176			17	91	1.11373	0.182882	0.785127	0.573839	P35232;C9JW96;C9JZ20;E7ESE2;E9PCW0;D6RBK0	Prohibitin	PHB
23.5465	27.0398	20.3491	28.0891	24.2351	25.135	28.2183	29.0051	24.3732	25.3779	23.2097	27.8503			47	380	0.421176	0.18304	-1.44563	-0.572986	Q08211;REV__H0YA90	ATP-dependent RNA helicase A	DHX9
20.7293	20.8993	20.4388	19.767	21.1862	20.3348	19.7554	19.7833	21.2132	21.8355	19.7611	21.8955			6	14	0.747744	0.184916	0.911388	0.570087	J3QLS3;Q9Y2R9;J3QQS1;J3QKW2;J3KSI8	28S ribosomal protein S7, mitochondrial	MRPS7
19.0719	21.7003	18.8461	22.3302	21.2742	21.1863	22.7135	24.1079	20.867	21.7925	19.5196	22.6533			9	36	0.534686	0.187168	-1.11238	-0.566677	Q09161;X6R941	Nuclear cap-binding protein subunit 1	NCBP1
20.2401	20.0701	20.7049	21.1332	21.0993	21.2147	20.4071	20.9424	21.5668	22.0986	20.5418	22.9264			9	25	0.815088	0.187295	0.867539	0.566846	Q9BUQ8;H0YI52	Probable ATP-dependent RNA helicase DDX23	DDX23
20.0978	22.9468	19.6155	19.1693	22.436	22.4053	22.0868	24.1796	23.0681	23.6984	23.1874	24.821			16	65	0.721559	0.187377	0.916811	0.565837	P34897;H0YIZ0;G3V2Y4;G3V5L0;G3V4W5;G3V540;G3V2D2;G3V2Y1;G3V3C6;G3V241;G3V3Y8;G3V4T0;G3V4X0;G3V2W0;G3V2E4	Serine hydroxymethyltransferase, mitochondrial;Serine hydroxymethyltransferase	SHMT2
19.1321	20.5138	20.387	20.3953	25.7913	25.4903	23.7081	24.9558	25.9862	25.7129	25.7713	25.7942			6	81	0.907766	0.187517	0.829778	0.566953	Q9BVA1	Tubulin beta-2B chain	TUBB2B
20.1178	20.1258	18.966	19.4554	19.6138	20.9123	20.9823	18.7423	19.8096	21.3541	21.0425	21.8708			9	15	0.660648	0.189061	0.956606	0.564027	O60784;B0QY01;V9GYF4;B0QY02;Q6UW50;F8WB30;F8WAW7;F8WE29;F8WBB0;V9GZ68;H7BYN7	Target of Myb protein 1	TOM1
21.4314	24.7867	19.7858	24.6956	23.4596	24.2593	25.8007	25.0619	22.6761	24.1096	23.8225	24.3186			4	49	0.713342	0.189506	-0.913695	-0.562605	A0A0A0MRR7;P09234;Q5TAL2	U1 small nuclear ribonucleoprotein C	SNRPC
20.0721	20.5785	20.3278	18.4964	20.1273	21.1648	19.7126	20.0819	18.9072	19.7466	19.3376	19.9672			1	2	1.03784	0.189729	-0.781991	-0.562657	F5GX99;F5H7A5;F5H392		CLPB
19.6819	19.8652	19.0665	18.4641	18.6051	18.9586	19.2471	18.988	19.5561	20.0201	19.2447	19.6923			1	5	1.76543	0.189937	0.678604	0.561803	F6U1F2;F6XTU0;A0A1B0GX79;F6WML8		BAG6
19.285	20.4807	19.3041	18.9513	19.5672	20.2959	20.2084	19.7141	21.1821	21.0645	19.6593	21.0107			7	18	1.00515	0.192756	0.782734	0.558678	P50395;Q5SX87;V9GYJ7;V9GYF8;Q5SX90	Rab GDP dissociation inhibitor beta	GDI2
19.6197	26.1762	24.2186	25.9859	24.6561	25.6118	25.5998	25.8582	24.2775	25.3133	23.2223	25.396			8	93	0.750323	0.193163	-0.879183	-0.557899	A0A0U1RR32;A0A0U1RRH7;Q99878;Q96KK5;Q9BTM1;P20671;P0C0S8;H0YFX9;Q93077;Q7L7L0;P04908;P16104;Q8IUE6;Q96QV6	Histone H2A type 1-J;Histone H2A type 1-H;Histone H2A.J;Histone H2A type 1-D;Histone H2A type 1;Histone H2A;Histone H2A type 1-C;Histone H2A type 3;Histone H2A type 1-B/E;Histone H2AX	HIST1H2AJ;HIST1H2AH;H2AFJ;HIST1H2AD;HIST1H2AG;HIST1H2AC;HIST3H2A;HIST1H2AB;H2AFX
27.7171	29.2695	20.1813	27.9589	29.3317	29.163	27.662	29.2683	29.6579	29.6342	29.586	29.6636			46	843	1.00289	0.19379	0.779178	0.556559	P11021	78 kDa glucose-regulated protein	HSPA5
21.0499	19.1302	20.2736	20.7005	21.4638	21.6461	17.3653	23.9481	22.0559	22.5687	21.7385	23.4459			9	31	0.421045	0.19389	1.34643	0.556644	Q12904;D6R937	Aminoacyl tRNA synthase complex-interacting multifunctional protein 1;Endothelial monocyte-activating polypeptide 2	AIMP1
19.6562	19.1192	19.506	20.0176	23.4273	22.1454	20.8905	19.3354	21.051	22.4216	23.1563	23.7319			14	51	0.4968	0.194061	1.14053	0.556688	O76031;H0YM48	ATP-dependent Clp protease ATP-binding subunit clpX-like, mitochondrial	CLPX
19.9415	20.1449	20.9975	18.6366	20.0239	18.9801	20.0797	19.1244	21.6963	21.3009	19.2928	19.6151			11	15	0.668566	0.194354	0.924262	0.554802	P50416;H3BMD2;H3BUJ0;H3BP22;H3BUV7	Carnitine O-palmitoyltransferase 1, liver isoform	CPT1A
20.3342	23.0934	20.559	23.3091	19.5257	22.3545	24.1485	23.911	18.5329	22.0261	19.6951	23.9062			6	22	0.395463	0.194516	-1.44486	-0.554956	P16989;A0A0D9SEI8	Y-box-binding protein 3	YBX3
20.0169	19.3424	20.2027	19.9424	24.5066	23.6753	22.9923	22.7541	24.4191	24.4149	23.7123	24.5554			9	74	0.922852	0.196084	0.793306	0.552028	Q6P4A7	Sideroflexin-4	SFXN4
18.2291	21.903	23.3038	23.2219	23.1527	22.7421	19.4636	24.2708	22.7999	23.8244	23.3456	24.255			15	70	0.483981	0.196088	1.14892	0.552515	H0Y4R1;P12268;E7ETK5;C9K0R9;C9J381;P20839	Inosine-5-monophosphate dehydrogenase 2	IMPDH2
18.3448	19.2475	20.1829	20.082	20.4962	18.5612	19.8165	19.5045	21.0401	21.1098	19.5882	20.058			7	11	0.767809	0.196125	0.854445	0.551579	Q6P996;H3BND4;Q86XE2;Q6XYB5;J3KNK7;Q6P474;H3BPV5;H3BM88;A0A0J9YXH6	Pyridoxal-dependent decarboxylase domain-containing protein 1	PDXDC1
20.1748	20.4869	19.8399	19.7088	23.52	22.2877	22.3319	20.9771	23.9746	23.4998	22.0635	23.2301			4	32	0.666279	0.19657	0.912824	0.550044	K7ELG9;Q3MHD2	Protein LSM12 homolog	LSM12
21.6482	18.9183	19.1877	19.8932	24.2773	24.4583	23.0794	22.0662	24.7288	24.6623	23.5219	24.5509			11	54	0.692344	0.19658	0.895697	0.550512	Q53GQ0;A0A1B0GV93;A0A1B0GVY6;E9PI21;A0A1B0GW85;A0A1B0GU83	Very-long-chain 3-oxoacyl-CoA reductase	HSD17B12
21.1235	22.1139	21.099	22.5524	22.5004	22.3209	23.1771	22.8997	22.1059	21.9804	22.0738	22.1111			5	30	1.8147	0.197463	-0.656682	-0.549192	P0DN76;Q01081;K7EJH3;A0A1B0GW87;K7EJM7;M0QYK5;M0R2N4;Q8WU68	Splicing factor U2AF 35 kDa subunit	U2AF1
18.95	19.4337	20.9552	19.0532	19.5654	18.9755	18.8073	19.8762	19.4025	21.0637	19.9422	19.9496			5	9	0.92853	0.198164	0.783424	0.54808	F2Z2E2;Q86VI3	Ras GTPase-activating-like protein IQGAP3	IQGAP3
19.0296	20.5868	19.2041	19.7023	25.4489	24.4044	23.7002	21.5461	25.9171	25.007	24.1977	24.1841			13	67	0.526443	0.198827	1.05158	0.547119	Q9Y5A9;S4R3J8;S4R3V3	YTH domain-containing family protein 2	YTHDF2
23.4778	25.187	19.8259	25.1359	25.3184	25.7734	25.8995	26.3026	25.529	25.5257	22.2583	25.8957			10	112	0.540633	0.201324	-1.02132	-0.544367	P52597;A0A1B0GW42	Heterogeneous nuclear ribonucleoprotein F;Heterogeneous nuclear ribonucleoprotein F, N-terminally processed	HNRNPF
20.4636	19.5221	18.2462	22.474	27.8989	27.3737	25.7218	26.699	28.0224	27.6948	27.4997	27.6982			53	429	0.836099	0.202194	0.805431	0.543425	P11586;F5H2F4;V9GYY3	C-1-tetrahydrofolate synthase, cytoplasmic;Methylenetetrahydrofolate dehydrogenase;Methenyltetrahydrofolate cyclohydrolase;Formyltetrahydrofolate synthetase;C-1-tetrahydrofolate synthase, cytoplasmic, N-terminally processed	MTHFD1
20.3264	18.8635	18.9292	19.403	24.304	23.9559	21.1515	23.1385	24.2481	24.3059	23.853	23.8651			16	66	0.617284	0.202941	0.930573	0.542302	I3L0N3;P46459;I3L2G1;K7EQD6;I3L0L3	Vesicle-fusing ATPase	NSF
22.9841	26.2742	20.5047	27.2393	26.1889	25.833	26.7666	25.8904	24.678	25.1246	24.7159	26.8167			12	143	0.749745	0.204943	-0.83596	-0.540054	P39019;M0R2L9;M0QXK4;M0QYF7;M0R140;A0A075B6E2	40S ribosomal protein S19	RPS19
19.604	20.0904	19.3654	19.4159	20.9689	20.9882	20.2936	21.1134	20.0173	22.6336	21.8087	22.3913			8	32	0.679899	0.205862	0.871704	0.53828	O00303;H0YDT6;E9PQV8;A0A1W2PP79	Eukaryotic translation initiation factor 3 subunit F	EIF3F
20.4635	18.4918	19.0242	23.521	25.0167	23.7341	23.454	24.6353	25.2534	25.1246	24.3117	25.2346			12	103	0.905347	0.206034	0.771057	0.538545	Q9Y3F4;H0YH33	Serine-threonine kinase receptor-associated protein	STRAP
20.2925	21.3052	19.9415	20.4996	21.5554	19.845	20.107	20.7864	21.8552	21.6269	21.2132	20.7226			5	15	0.859992	0.207359	0.781035	0.536191	Q9H061;E9PI90;E9PIH8	Transmembrane protein 126A	TMEM126A
25.1017	27.3188	23.7359	26.9974	28.0508	27.5757	26.2178	28.36	28.3986	28.1474	28.179	28.6394			42	541	0.808511	0.211895	0.790043	0.53153	P13639	Elongation factor 2	EEF2
18.8352	24.1659	20.2112	23.9538	24.1625	24.5445	24.7293	24.3852	23.8169	24.0075	23.1339	24.195			13	77	1.36624	0.214066	-0.667069	-0.52909	P26196;Q8IV96	Probable ATP-dependent RNA helicase DDX6	DDX6
19.1953	20.3215	18.9489	19.3607	22.0757	19.5122	19.1238	22.8504	23.032	22.9612	19.3109	23.1448			10	44	0.410419	0.214974	1.22172	0.527765	Q14694;H3BQP1;J3KT19;H3BNS8;H3BNA1	Ubiquitin carboxyl-terminal hydrolase 10	USP10
19.3253	19.4446	19.9541	19.484	28.3878	26.9143	26.3821	26.4147	27.8631	27.9351	27.7118	27.7017			11	152	0.819064	0.215123	0.778183	0.527974	P12236	ADP/ATP translocase 3;ADP/ATP translocase 3, N-terminally processed	SLC25A6
19.0082	19.7858	19.865	19.1939	18.9576	21.4244	20.8099	19.457	21.7951	22.0139	19.1622	21.6424			6	20	0.517689	0.215203	0.991216	0.526919	Q96NB2;A0A1B0GX61;R4GMW0;A0A0C4DGR6;R4GMR9;R4GN74;R4GNC2;R4GN63;R4GMS6	Sideroflexin-2	SFXN2
24.5122	26.7217	23.7962	27.2815	26.602	26.5421	27.9715	27.6882	26.186	26.2511	26.1762	27.1626			19	305	0.867654	0.216041	-0.757004	-0.525951	P61978;S4R457;S4R359	Heterogeneous nuclear ribonucleoprotein K	HNRNPK
18.8939	24.3968	19.6244	25.7418	21.9175	23.8264	26.1723	26.5686	21.6597	24.346	20.4749	26.3248			29	153	0.358834	0.216326	-1.41985	-0.524273	Q92499;F1T0B3;A0A087X2G1	ATP-dependent RNA helicase DDX1	DDX1
20.8294	19.8838	20.3508	19.4843	23.2327	22.6492	22.464	21.2209	23.3496	23.2698	22.7597	23.2169			13	49	0.858204	0.216385	0.757291	0.524612	H0YEH2;Q14671;E9PR38;H0YDC5;A0A0C4DG68;A0A0A0MR59;Q8TB72;E9PM68;E9PL65;E9PMX1	Pumilio homolog 1	PUM1
19.8814	19.0002	20.5778	19.4331	24.0319	24.1526	22.4231	23.4073	24.3882	24.3285	23.6852	24.6405			14	100	0.854904	0.216489	0.756878	0.523893	Q9HCC0;D6RD67;D6RDF7;A0A0G2JM88;D6R9R1	Methylcrotonoyl-CoA carboxylase beta chain, mitochondrial	MCCC2
20.7591	18.8575	19.9768	19.4889	21.9823	21.9124	21.362	19.9646	22.4359	22.3336	22.3993	21.2907			5	25	0.729106	0.216568	0.809576	0.524666	Q9BQT8	Mitochondrial 2-oxodicarboxylate carrier	SLC25A21
20.5602	23.4174	20.312	22.2076	28.2027	27.808	26.5842	26.9742	28.3531	28.3689	27.4545	28.4114			12	190	0.868415	0.216595	0.754719	0.524964	P12004	Proliferating cell nuclear antigen	PCNA
19.7522	19.3947	19.373	20.1505	21.8949	21.2391	20.0771	20.3228	23.4823	22.4143	20.251	21.1954			9	22	0.537657	0.217243	0.952293	0.52305	Q9Y6J9;E9PP94	TAF6-like RNA polymerase II p300/CBP-associated factor-associated factor 65 kDa subunit 6L	TAF6L
20.4702	19.5478	19.5529	21.1333	21.9497	22.2656	20.2674	22.0955	22.4181	22.5356	22.6386	22.078			6	19	0.801543	0.217499	0.772999	0.522541	G5E9Q6;C9J0J7;C9JQ45;C9J2N0	Profilin	PFN2
20.591	21.3356	19.5849	20.4823	23.2371	23.5019	22.3317	20.7547	22.9978	24.2828	22.2341	24.0212			12	48	0.554054	0.218331	0.927628	0.521161	O75489;E9PS48;G3V194;E9PKL8	NADH dehydrogenase [ubiquinone] iron-sulfur protein 3, mitochondrial	NDUFS3
19.0597	20.2507	20.1119	20.6203	24.0558	23.4919	22.4521	20.5883	23.808	23.2183	23.8035	23.4501			5	32	0.554146	0.219419	0.922945	0.51971	F5H5V4;F5GX23;J3KN29;O00233;F5H7X1;F5H169	26S proteasome non-ATPase regulatory subunit 9	PSMD9
18.3048	24.9294	20.5401	25.5628	26.5757	26.2091	27.5388	26.0093	27.3987	26.8699	26.4323	29.0356			26	303	0.608151	0.225318	0.850889	0.511743	Q15233;H7C367;C9JYS8;C9IZL7;C9J4X2	Non-POU domain-containing octamer-binding protein	NONO
19.4074	23.2788	20.1528	24.065	22.6628	23.2096	24.6894	24.7148	22.9245	22.8477	20.8182	24.7133			8	61	0.472465	0.227631	-0.993222	-0.508869	D6RAN4;P32969;H0Y9V9;E7ESE0;H0Y9R4	60S ribosomal protein L9	RPL9
21.7691	23.3577	18.8615	23.0954	25.9024	25.5882	24.4972	24.5192	26.001	26.0372	25.2165	26.1232			8	85	0.859812	0.230694	0.717711	0.505542	Q15365;J3QT27;E9PFP8;P57721;H3BSP4;C9K0A2;F8WC71;F8VTZ0;C9IZV9;C9J7A9;C9JSA6;C9J5V4;C9JTY5;C9JZY3;C9J0A4;P57723	Poly(rC)-binding protein 1	PCBP1
23.3213	22.3514	20.8274	25.0011	26.8455	26.5808	26.2566	25.1706	27.2792	26.9334	26.7009	26.7442			25	253	0.910412	0.232296	0.701059	0.504104	Q96PK6;A0A0A6YYI9;F8WDX3;A0A0A0MSL8;B8ZZ74	RNA-binding protein 14	RBM14
20.0405	20.8719	19.5095	19.1347	22.6574	22.1631	19.9929	21.583	23.1372	22.4974	21.9432	22.1126			2	21	0.613957	0.232941	0.823517	0.503243	Q969M3;E5RGR9;E5RHH4	Protein YIPF5;Protein YIPF	YIPF5
19.8242	25.9151	20.1218	24.563	25.5242	26.2055	23.9577	25.6894	24.6958	25.2301	23.7149	24.5895			6	57	0.653837	0.237284	-0.786602	-0.498722	C9JXB8;C9JNW5;P83731	60S ribosomal protein L24	RPL24
23.4157	19.9364	18.9612	19.4082	19.0989	19.9477	25.0916	20.2705	20.7921	19.3152	20.1171	19.424			2	9	0.370119	0.239307	-1.19004	-0.496813	P04259	Keratin, type II cytoskeletal 6B	KRT6B
20.0965	17.7948	20.731	22.8475	26.1548	25.7462	24.9158	24.4806	26.191	25.992	26.3354	25.5862			11	133	0.849074	0.239687	0.70179	0.496063	O00264	Membrane-associated progesterone receptor component 1	PGRMC1
20.1423	20.1414	20.006	21.0469	25.357	24.5655	23.813	23.8889	25.3416	25.0499	25.121	24.8187			7	66	0.916335	0.243643	0.676677	0.492108	P04350;M0R278;M0QY85;M0QZL7;M0R1I1;M0R0X0;M0QY37;M0QX14;M0QYM7;M0R042	Tubulin beta-4A chain	TUBB4A
24.5493	22.6659	21.5859	25.3743	24.6529	23.5925	25.4442	25.3667	23.7124	23.3213	23.5015	25.3212			9	85	0.601544	0.243898	-0.799975	-0.491178	Q07666	KH domain-containing, RNA-binding, signal transduction-associated protein 1	KHDRBS1
18.7618	21.8768	20.8769	21.4146	25.9752	25.7933	24.9563	25.0365	26.211	26.2438	25.9406	25.8729			9	114	1.19684	0.244169	0.626734	0.491194	Q13148;A0A087WX29;B1AKP7;G3V162;A0A087X260;A0A087WYY0;K7EJM5;K7EN94;A0A087WXQ5;A0A087WV68;A0A087WW61;A0A087WX67;A0A087WXV3;A0A087WZC9;A0A1W2PNU8;A0A087WTZ4;K7EL26;K7EJ99;A0A0A0MSV7;A0A087WYE7	TAR DNA-binding protein 43	TARDBP
19.5267	19.8636	21.5564	19.3711	19.4781	20.6494	18.9831	22.6511	20.8667	22.5761	19.4999	23.0323			14	34	0.403106	0.245249	1.05334	0.489776	Q02809;Q5JXB7;Q5JXB8	Procollagen-lysine,2-oxoglutarate 5-dioxygenase 1	PLOD1
19.417	20.0908	20.1732	20.104	23.9629	23.8276	23.0968	22.3607	24.7719	24.5519	23.9057	23.0284			12	41	0.674373	0.245308	0.752475	0.489157	O95394;J3KN95;A0A087WT27;H0Y8I3;D6RCQ8;H0Y987;D6RF77;D6RCD1;D6RC77;D6RIS6	Phosphoacetylglucosamine mutase	PGM3
19.7806	20.2009	20.0192	19.5232	24.9916	24.3238	24.712	25.8573	25.4549	25.8048	24.8773	26.6812			42	238	0.717421	0.245465	0.733392	0.489403	P41252;A0A0A0MSX9;J3KR24;Q5TCD1;Q5TCC6;Q5TCC9	Isoleucine--tRNA ligase, cytoplasmic	IARS
19.142	19.1121	20.2494	20.2567	25.51	25.9179	24.1444	24.3856	26.1278	26.0669	25.3477	25.2801			3	53	0.719586	0.253053	0.716141	0.482053	C9JLI6;H0YMV8;Q71UM5	40S ribosomal protein S27;40S ribosomal protein S27-like	RPS27L
20.3126	20.585	20.466	20.2147	19.4435	20.9376	19.9071	20.5821	20.7934	21.185	20.2293	21.4037			6	17	0.806874	0.253105	0.685284	0.481719	Q8N1G4	Leucine-rich repeat-containing protein 47	LRRC47
20.7339	20.0957	19.8402	19.9132	23.8702	23.1377	19.6682	19.1699	24.4368	24.5926	18.5535	23.7862			15	48	0.311413	0.253241	1.38075	0.481073	Q9NXE4;B1PBA3;H7C1Q6;H7BXF4;H7C0W5;H7C235;H7C2J2;H7C2E2;C9J647;F8WF03;F2Z2I0;F2Z2W5	Sphingomyelin phosphodiesterase 4	SMPD4
20.5676	19.3523	20.3473	19.7602	20.6169	21.0746	19.3744	20.6698	19.3327	18.764	21.0378	19.497			3	3	0.602037	0.253262	-0.776023	-0.482165	A2A3N6;O60331	Putative PIP5K1A and PSMD4-like protein	PIPSL
24.3653	22.3017	19.8394	24.458	24.0064	23.8587	25.1007	24.4896	23.6331	23.9585	23.3788	23.9754			3	53	1.03127	0.257491	-0.627411	-0.477311	P62857	40S ribosomal protein S28	RPS28
19.3933	20.9037	19.5391	19.7093	22.4286	22.3627	21.6082	20.9318	22.5587	23.0386	22.1171	22.2961			6	24	0.823226	0.258235	0.669807	0.47633	P00403	Cytochrome c oxidase subunit 2	MT-CO2
19.9759	19.4834	20.436	20.3373	19.655	19.6816	19.4436	19.0439	20.472	20.1275	18.8865	21.2101			1	1	0.685382	0.258476	0.71801	0.476499	Q92526	T-complex protein 1 subunit zeta-2	CCT6B
25.2241	25.3981	19.8649	24.8899	25.5057	25.8726	25.9478	24.7417	24.8167	25.3207	23.1994	25.6793			7	67	0.585322	0.262207	-0.762881	-0.472915	P42766;F2Z388	60S ribosomal protein L35	RPL35
17.3351	20.7789	20.8149	22.3074	26.2949	25.9596	25.2555	24.9834	26.15	26.189	26.4292	26.1978			3	65	1.0286	0.263074	0.618163	0.47169	P60468;S4R3B5	Protein transport protein Sec61 subunit beta	SEC61B
19.6842	20.4828	18.7273	20.3853	29.3696	28.5531	27.5003	27.4424	29.3717	28.858	28.6219	28.793			22	408	0.688149	0.26871	0.69482	0.466683	O60884;A0A087WT48;I3L320	DnaJ homolog subfamily A member 2	DNAJA2
19.5285	25.998	19.6042	24.6323	24.7049	25.5992	24.4269	22.1279	23.2693	24.0439	23.553	22.639			6	52	0.478395	0.268759	-0.838389	-0.467006	P61457	Pterin-4-alpha-carbinolamine dehydratase	PCBD1
19.2326	19.7555	19.7429	19.2328	23.9894	23.2323	22.7722	22.1473	23.9031	23.3171	23.7279	23.821			10	57	0.797118	0.269028	0.656972	0.466187	Q96IJ6;A0A087WUI8;F8WD54;A0A0U1RRC2;C9JAH0;C9J255	Mannose-1-phosphate guanyltransferase alpha	GMPPA
20.2394	19.2412	19.9537	20.5475	19.3704	20.1542	20.169	18.9345	19.7424	19.9342	20.9483	20.6347			5	8	0.779917	0.271357	0.657851	0.46416	Q9NRF8	CTP synthase 2	CTPS2
20.3421	20.1941	19.5016	18.6874	21.8937	22.3083	18.6085	21.4114	21.5288	21.3841	22.0716	22.74			11	35	0.439431	0.272646	0.875642	0.463118	P20700;E9PBF6;A0A0D9SFE5;A0A0D9SFY5;Q03252	Lamin-B1	LMNB1
19.7434	19.216	20.0237	19.9502	21.0508	20.3611	19.1153	20.8048	21.9599	22.0421	18.7338	22.174			8	19	0.424071	0.274024	0.89445	0.461773	K7ES61;Q9BYD3;X6RAY8;K7ELQ0;K7EKI4;K7ELF1;K7EJ73	39S ribosomal protein L4, mitochondrial	MRPL4
20.8695	20.8184	18.8606	19.8789	18.4445	19.6638	20.6732	20.9382	21.6667	21.25	19.6131	20.3761			8	11	0.50019	0.274423	0.796562	0.460867	J3KR97;Q9BTW9;I3L0V3;I3L163;I3L439;A0A0J9YYG2;A0A0J9YVU1;I3L1S3;I3L3H4;I3L131;I3L143;I3L500;A0A0J9YWI5;A0A0J9YVR1	Tubulin-specific chaperone D	TBCD
19.6505	19.5756	20.2647	19.899	18.9924	19.9289	20.0048	20.416	21.31	20.3703	19.5421	20.8234			3	8	0.67818	0.279312	0.675892	0.456288	Q9UNQ2;D6RCL3;A0A0C4DGB1	Probable dimethyladenosine transferase	DIMT1
19.6154	23.3058	21.1542	23.6201	25.7008	25.4255	24.5753	24.9684	25.9945	25.2253	25.7469	26.0837			12	111	0.969316	0.28373	0.595159	0.452755	P60891;B1ALA9;P11908;B7ZB02;A0A0B4J207;P21108;H7C540;B1ALA7;A6NMS2;D3YTJ7	Ribose-phosphate pyrophosphokinase 1;Ribose-phosphate pyrophosphokinase 2	PRPS1;PRPS2
19.8971	24.4241	18.4585	23.124	29.2224	28.5791	27.4243	27.8638	29.1884	28.7082	28.7946	28.9492			80	828	0.767625	0.284061	0.637683	0.452298	F8VPD4;P27708;H7C2E4;H7C3Z5;H7BZB3	CAD protein;Glutamine-dependent carbamoyl-phosphate synthase;Aspartate carbamoyltransferase;Dihydroorotase	CAD
20.6542	19.3797	20.0573	18.4033	24.9608	24.1842	23.1877	21.3044	25.0242	24.5776	24.1695	23.2538			2	17	0.431144	0.284178	0.847012	0.451675	Q13885	Tubulin beta-2A chain	TUBB2A
20.6665	20.0866	20.0359	19.6213	21.4628	19.5268	19.5342	19.2621	22.0572	20.766	19.9781	20.0479			4	13	0.499101	0.286054	0.765814	0.450072	Q9ULX3;H3BUR4	RNA-binding protein NOB1	NOB1
20.7229	20.0889	22.6893	21.4569	21.5882	20.1322	21.4235	19.8994	21.7063	21.6158	20.2348	22.4084			10	33	0.538563	0.287173	0.730512	0.448535	O95373;E9PLB2;E9PLJ0	Importin-7	IPO7
20.07	20.1813	19.5949	19.3738	20.3386	19.0696	20.0043	20.0431	20.5332	19.2932	18.9377	17.7824			1	1	0.53471	0.28879	-0.727293	-0.446304	R4GNH3;E9PN50		PSMC3
22.1285	19.0892	19.3806	20.165	22.1192	21.5926	21.0761	19.6152	22.87	22.7772	19.719	22.4752			6	27	0.410421	0.288882	0.85956	0.446498	H3BST5;Q8IXI1;I3L2C6;H3BUX4;H3BMP9;H3BVI5	Mitochondrial Rho GTPase 2	RHOT2
26.0567	28.2385	20.0314	28.1706	27.8824	27.8761	28.3232	29.2118	27.9639	27.6584	26.9727	28.184			19	270	0.753958	0.289061	-0.628627	-0.445798	G8JLB6;P31943;E9PCY7;D6RBM0;E7EN40;H0YB39;D6RIU0;H0YBD7;E7EQJ0;D6RAM1;E5RGV0;D6R9T0;D6RFM3;D6RIT2;D6RDU3;D6RJ04;D6RIH9;D6RDL0;D6RF17;E5RGH4;H0YAQ2;H0YBG7;E5RJ94;D6R9D3	Heterogeneous nuclear ribonucleoprotein H;Heterogeneous nuclear ribonucleoprotein H, N-terminally processed	HNRNPH1
19.099	21.4796	18.6581	20.0465	20.1999	19.6789	19.3141	20.5075	21.3479	20.675	19.8115	20.3701			6	14	0.737004	0.293716	0.626036	0.442056	H3BMM5;Q96AX1;F5H6Y0;F5H7N5	Vacuolar protein sorting-associated protein 33A	VPS33A
26.2362	25.9691	21.5881	25.5014	25.8634	26.0694	26.1846	25.5035	25.2341	25.6886	24.7303	25.7164			5	99	1.05783	0.294704	-0.562858	-0.441108	P62851	40S ribosomal protein S25	RPS25
19.1466	20.7976	20.1501	20.0681	20.8326	20.1232	20.4757	18.9104	19.7189	20.2547	19.3813	18.1472			1	1	0.537609	0.29514	-0.70995	-0.440455	P07910;G3V576;G3V2Q1;G3V555;G3V575	Heterogeneous nuclear ribonucleoproteins C1/C2	HNRNPC
21.7595	19.1693	19.1758	20.9829	20.3693	20.191	20.5885	21.1976	20.5404	20.4491	19.4653	19.4954			6	12	0.814947	0.296739	-0.599061	-0.438436	Q86UA1;H0YJY9	Pre-mRNA-processing factor 39	PRPF39
19.5213	19.5886	20.9038	19.7255	25.9855	24.8664	24.2122	24.6612	25.7165	25.4648	25.4876	25.4773			1	36	0.785176	0.296897	0.605225	0.438006	Q9UBX3;F6RGN5;I3L1E8	Mitochondrial dicarboxylate carrier	SLC25A10
19.9659	20.8229	20.2332	21.0341	27.1732	26.8089	26.3807	25.5802	27.4879	27.2579	27.1035	26.5362			10	155	0.754662	0.297869	0.610607	0.436755	P53985;Q5T8R5;Q5T8R3	Monocarboxylate transporter 1	SLC16A1
23.8331	27.55	24.3543	27.6846	29.9418	29.9775	28.895	29.3583	29.7107	30.1898	30.015	30.5466			54	872	0.935091	0.298463	0.572412	0.43633	P10809;E7EXB4;E7ESH4;C9JL25;C9JCQ4;C9JL19;C9J0S9	60 kDa heat shock protein, mitochondrial	HSPD1
19.4658	19.5786	20.3499	20.2594	20.0384	18.9033	20.8559	19.6597	21.1179	20.8268	19.2985	20.9745			5	10	0.547094	0.300086	0.690091	0.435042	Q7L523;Q5VZM0;Q5VZM2	Ras-related GTP-binding protein A;Ras-related GTP-binding protein B	RRAGA;RRAGB
19.8345	19.7039	20.0368	23.0668	19.4269	19.7185	24.0727	24.4309	19.2801	21.3697	19.2104	23.1796			18	42	0.290713	0.300342	-1.15229	-0.434213	O00425;F8WD15	Insulin-like growth factor 2 mRNA-binding protein 3	IGF2BP3
20.0129	19.3167	19.2814	18.8075	24.9939	24.5579	22.136	19.9674	24.7742	24.5324	21.9583	24.4518			7	48	0.321161	0.300371	1.01537	0.43389	Q9UBM7;E9PM00;E9PJ54;E9PRL8;E9PQ71;E9PIP9;E9PLZ2;H0YE57	7-dehydrocholesterol reductase	DHCR7
19.5626	21.9997	20.7653	20.1618	26.8656	27.0568	26.3975	26.4543	27.1752	27.5643	27.0111	27.1093			19	215	1.39043	0.300662	0.521406	0.434291	Q02978;I3L1P8	Mitochondrial 2-oxoglutarate/malate carrier protein	SLC25A11
19.3849	22.6522	19.588	23.0192	19.8654	22.5251	20.7693	22.2025	22.3382	22.3146	21.34	22.2377			5	25	0.489756	0.304673	0.717012	0.430092	P0DP25;P0DP24;P0DP23;H0Y7A7;F8WBR5;M0QZ52;G3V479;E7ETZ0;E7EMB3;G3V361;Q96HY3;G3V226;C9J7T9;P02585		CALM2;CALM3;CALM1
19.0361	18.7992	19.9496	19.9311	23.9173	22.9414	22.9229	23.4643	24.268	23.8043	23.2518	24.2127			24	79	0.862182	0.305383	0.572737	0.429293	P54886	Delta-1-pyrroline-5-carboxylate synthase;Glutamate 5-kinase;Gamma-glutamyl phosphate reductase	ALDH18A1
19.9854	19.996	20.0631	19.3031	25.5209	25.4079	25.2802	24.5249	25.3292	26.1036	25.5695	25.936			12	82	0.993706	0.305462	0.551092	0.42882	O95816	BAG family molecular chaperone regulator 2	BAG2
19.2788	17.993	19.3686	20.2963	19.9505	20.0513	18.7312	20.0104	21.0443	20.5144	19.3161	20.4022			6	8	0.624321	0.306846	0.633414	0.427169	Q9P2J3;A0A0C4DG80;A0A0C4DG99;Q9P2N7	Kelch-like protein 9;Kelch-like protein 13	KLHL9;KLHL13
20.9944	19.5922	20.6995	19.8612	21.3623	21.8219	20.2252	20.8091	21.8446	22.6232	20.6965	21.661			9	17	0.583111	0.306977	0.651737	0.427243	Q8NI60	Atypical kinase ADCK3, mitochondrial	ADCK3
20.3085	20.9208	19.6507	20.5938	20.1617	19.0504	19.7583	19.9218	18.681	19.3526	21.4204	22.8112			7	11	0.374892	0.307797	0.843191	0.426244	O75351	Vacuolar protein sorting-associated protein 4B	VPS4B
19.0147	21.0333	19.0617	23.0273	21.5816	21.8002	23.4158	23.1511	21.4362	22.1914	20.1632	23.1254			8	37	0.433578	0.307898	-0.758107	-0.425959	Q13283;E5RIZ6;E5RH00;E5RI46;E5RIF8;E5RH42;E5RJU8	Ras GTPase-activating protein-binding protein 1	G3BP1
18.1542	25.6201	19.9465	24.6599	28.6225	28.6039	27.3625	27.6398	29.3229	28.9537	28.2847	28.0962			4	183	0.675204	0.312224	0.607198	0.423448	Q5T4L4;P42677	40S ribosomal protein S27	RPS27
20.5983	24.3038	20.4794	24.1469	22.7102	24.6097	25.2296	24.4749	23.5735	24.1141	20.6053	25.1607			7	39	0.342561	0.314534	-0.892701	-0.421807	P62841;K7EQJ5;K7ELC2;K7EM56;A0A0B4J2B4;K7EJ78;S4R417;S4R456	40S ribosomal protein S15	RPS15
26.0025	27.5725	19.5114	26.9337	28.8682	28.5736	27.8268	28.2348	28.8153	28.8875	28.9338	28.9286			43	570	1.20365	0.315865	0.515434	0.420488	P38646;D6RJI2;D6RA73;H0YBG6;H0Y8S0	Stress-70 protein, mitochondrial	HSPA9
20.3202	20.5143	20.5157	19.9861	19.6224	19.0654	19.373	20.6554	21.0353	20.709	19.1144	20.4557			4	8	0.555739	0.316198	0.64956	0.420489	Q9H0S4;F5H1N9	Probable ATP-dependent RNA helicase DDX47	DDX47
23.2301	25.1754	19.5563	25.1002	28.7242	28.6642	27.9939	28.2301	28.8051	29.0479	28.7711	28.9799			26	471	1.42183	0.317192	0.497886	0.419222	P49411;H3BNU3	Elongation factor Tu, mitochondrial	TUFM
19.8437	19.2038	20.3826	20.2543	20.4847	19.5859	21.3401	20.4718	20.0974	18.7998	20.6356	19.7931			2	5	0.568528	0.317426	-0.639172	-0.418815	C9JRD2;C9JXB9;P25686;C9J1G2;E7ETU0;C9JX00	DnaJ homolog subfamily B member 2	DNAJB2
20.2761	19.8639	19.0499	19.2965	20.2406	19.7522	20.1719	20.0423	18.7038	18.8809	20.6521	19.567			3	4	0.63005	0.324899	-0.600808	-0.413057	Q05639	Elongation factor 1-alpha 2	EEF1A2
19.6073	20.2969	20.099	19.9143	23.9741	23.69	23.2493	23.2531	23.9224	23.9911	23.9531	24.2607			9	66	1.3508	0.328067	0.490221	0.410693	Q92947;K7EQ99;K7ESA6;K7ES74;K7EKH1;K7EKT3;K7ERX1	Glutaryl-CoA dehydrogenase, mitochondrial	GCDH
20.4576	19.3836	19.0514	18.4803	20.8697	20.1417	19.3314	19.7818	20.9774	21.3202	19.4625	20.8586			6	15	0.5562	0.329455	0.623529	0.409519	Q9BSJ8;F8VZB1	Extended synaptotagmin-1	ESYT1
19.657	20.4695	19.3359	19.4706	18.9625	20.5255	20.1099	20.8065	21.065	21.2854	20.0048	20.4991			5	9	0.577471	0.330241	0.612468	0.408927	Q9UFC0;H7C5S6;F8WDB4	Leucine-rich repeat and WD repeat-containing protein 1	LRWD1
19.9562	19.435	20.1248	19.6264	22.6263	22.5652	22.1328	21.2636	22.4459	22.357	21.1301	19.9375			7	31	0.456201	0.331979	-0.679375	-0.406787	Q9NXS2;K7EQG1	Glutaminyl-peptide cyclotransferase-like protein	QPCTL
19.8756	20.4008	19.1993	20.4646	19.7029	20.0543	20.8741	22.8737	19.4244	20.0566	20.9203	20.2225			1	2	0.411638	0.332309	-0.720271	-0.406174	P10412;P16402;Q02539;P22492;P16401	Histone H1.4;Histone H1.3;Histone H1.1	HIST1H1E;HIST1H1D;HIST1H1A
27.5275	27.4758	19.6858	26.7849	27.5171	27.7054	27.7199	26.8125	26.9722	27.2837	26.5904	26.8747			18	243	1.0204	0.333942	-0.508466	-0.404449	P62269;A0A0G2JQH2;Q5GGW2;J3JS69	40S ribosomal protein S18	RPS18
19.4911	24.572	20.7761	25.0297	26.3859	26.2655	25.6857	25.9687	26.5165	26.7888	26.5399	26.3613			9	89	1.41228	0.336508	0.475144	0.402599	P23528;E9PP50;G3V1A4;E9PK25;E9PQB7;E9PS23;Q9Y281;E9PLJ3	Cofilin-1	CFL1
20.4491	24.2595	24.6328	24.0829	20.4373	22.8996	23.2001	23.5045	19.4873	21.8799	24.2912	20.7782			2	46	0.306417	0.336701	-0.901229	-0.402808	Q16777;Q6FI13	Histone H2A type 2-C;Histone H2A type 2-A	HIST2H2AC;HIST2H2AA3
19.3789	19.414	19.5049	18.3531	19.3284	19.6299	19.7406	20.1719	19.6703	20.8758	20.0331	20.3983			1	2	0.848966	0.336961	0.526706	0.401671	F8W776;Q8TC24;Q9H9S3;H7C1S8	Protein transport protein Sec61 subunit alpha isoform 2	SEC61A2
19.962	18.7312	20.2669	20.6003	20.2495	19.4195	18.9371	19.6894	20.2552	19.713	20.0831	20.3426			2	6	0.858519	0.337198	0.524592	0.401326	O00148;K7EQN7;K7EPJ3;K7EN69	ATP-dependent RNA helicase DDX39A	DDX39A
20.7767	24.264	19.2639	24.5394	23.7994	24.842	22.8726	24.0226	24.4712	24.7768	23.7974	24.8478			6	61	0.589924	0.337475	0.589153	0.400653	K7EK07;P84243;Q71DI3;Q16695;P68431;K7EMV3;B4DEB1;K7ES00;Q6NXT2;K7EP01	Histone H3;Histone H3.3;Histone H3.2;Histone H3.1t;Histone H3.1;Histone H3.3C	H3F3B;H3F3A;HIST2H3A;HIST3H3;HIST1H3A;H3F3C
26.1913	26.6031	19.6803	27.1561	27.0865	27.2508	27.8449	28.0389	26.8435	26.8159	27.1526	27.3868			16	294	0.972651	0.33888	-0.505573	-0.399219	P46777;R4GNJ2;Q5T7N0	60S ribosomal protein L5	RPL5
18.4755	19.1913	19.988	20.0876	21.271	20.5082	19.3848	20.5525	21.4479	21.2344	19.9812	21.4866			3	12	0.533075	0.339946	0.608428	0.398181	F5GXX5;P61803;F5H895;A0A0B4J239	Dolichyl-diphosphooligosaccharide--protein glycosyltransferase subunit DAD1	DAD1
20.4027	18.9407	20.3551	19.2906	20.29	20.5995	20.2849	21.2192	22.204	23.1135	18.7024	21.5181			8	16	0.345154	0.340128	0.786081	0.397639	P78406;E9PQ57;E9PPG9;B0QZ36	mRNA export factor	RAE1
18.8399	19.5564	20.3696	19.5518	22.3733	19.5324	20.8928	20.4718	22.3826	21.985	19.7165	22.1212			5	18	0.373004	0.34249	0.73373	0.395589	P25445	Tumor necrosis factor receptor superfamily member 6	FAS
25.2877	26.6536	25.1851	26.5466	26.7464	26.6972	26.3859	27.8866	27.2197	27.2343	27.906	27.511			25	308	0.717541	0.34343	0.538729	0.394336	P07900;G3V2J8;Q14568;Q58FG0;Q58FG1	Heat shock protein HSP 90-alpha	HSP90AA1
20.3864	19.2814	18.5381	21.1645	23.1069	22.6502	22.6752	23.1627	23.2002	22.5013	20.5384	22.8214			21	56	0.470928	0.344111	-0.633439	-0.393767	Q04637;C9J6B6;C9JF13	Eukaryotic translation initiation factor 4 gamma 1	EIF4G1
20.0952	20.2014	20.4276	19.7939	19.1682	20.4612	20.8597	19.8044	19.1403	19.4567	19.8985	19.5996			2	2	0.652555	0.346606	-0.54959	-0.391457	P11216	Glycogen phosphorylase, brain form	PYGB
20.1605	20.9412	19.7948	22.0848	21.5331	23.2202	22.8419	23.6904	24.316	24.2741	21.3064	24.3174			14	46	0.358861	0.349256	0.732094	0.389261	O15042;E7ET15;H0Y8D9;H7C4V2;E7EW00	U2 snRNP-associated SURP motif-containing protein	U2SURP
22.0995	23.1423	19.3261	23.6282	27.6911	27.6938	26.9849	26.9982	27.6244	28.0791	27.6042	27.9793			19	217	1.05363	0.350259	0.479747	0.388125	O43175;Q5SZU1	D-3-phosphoglycerate dehydrogenase	PHGDH
20.3729	23.0707	19.8896	25.2999	23.1889	23.5026	20.0839	25.6859	21.2575	22.7286	20.4182	24.2901			9	56	0.271159	0.351387	-0.941745	-0.386981	A0A087WUK2;O14979	Heterogeneous nuclear ribonucleoprotein D-like	HNRNPDL
21.1288	19.912	19.6405	18.5415	25.3761	24.9373	24.2288	24.2704	25.4527	25.3169	24.5845	25.5466			14	117	0.722418	0.352489	0.522031	0.385879	Q9P035;H3BS72;H3BPZ1;H3BRL8;H3BMZ1	Very-long-chain (3R)-3-hydroxyacyl-CoA dehydratase 3	HACD3
21.459	20.1536	18.9816	23.8562	25.3658	24.9537	24.9895	25.1182	24.5695	24.2735	24.3047	25.3315			22	153	0.943107	0.353116	-0.48699	-0.385453	Q15046;H3BVA8;J3KRL2;H3BPV7;H3BRC9	Lysine--tRNA ligase	KARS
19.3656	20.1733	20.4901	19.6301	20.0854	18.7362	18.7678	20.6378	20.8096	20.5124	18.7739	20.7153			5	12	0.42329	0.353119	0.64601	0.385042	I3L112;P52429	Diacylglycerol kinase;Diacylglycerol kinase epsilon	DGKE
19.7582	20.4064	19.2619	20.3722	21.0623	20.2455	19.4036	20.3375	22.8716	22.5006	17.9294	21.081			8	20	0.297249	0.355238	0.833416	0.383375	Q9NVN8	Guanine nucleotide-binding protein-like 3-like protein	GNL3L
18.8548	20.0315	19.8408	20.7745	20.793	20.3271	19.3279	21.6883	19.2677	19.6817	20.1166	20.6649			1	10	0.473405	0.357084	-0.601348	-0.381726	Q5T6W2		HNRNPK
21.1889	23.3504	20.2596	21.5782	29.7446	29.0676	28.5405	28.4269	29.6568	29.4484	29.145	29.5403			19	360	0.776068	0.35817	0.502725	0.380793	Q00325;F8VVM2;F8VZL5;F8VWR4;F8VWQ0	Phosphate carrier protein, mitochondrial	SLC25A3
18.5465	21.8482	19.7289	21.6944	19.0689	20.9057	20.2258	20.9179	20.0471	19.4368	21.1614	17.6556			4	11	0.356503	0.35851	-0.704339	-0.380312	Q71UI9;P0C0S5;C9J0D1;C9J386	Histone H2A.V;Histone H2A.Z;Histone H2A	H2AFV;H2AFZ
18.7877	20.6699	19.7562	19.9334	26.4842	25.6597	23.218	24.7558	26.2094	25.9423	24.7148	25.9458			13	124	0.378337	0.359107	0.673677	0.379403	Q99497;K7ELW0;K7EN27	Protein deglycase DJ-1	PARK7
18.7297	19.5934	19.2375	19.7201	23.248	22.2242	19.5477	21.2468	22.4183	24.0341	19.017	24.5515			15	49	0.260991	0.359299	0.938556	0.379084	A1L0T0;M0R026;E9PJS0;M0QZX5;M0R1B5;E9PL44;E9PNL1	Acetolactate synthase-like protein	ILVBL
19.8891	20.6716	19.6814	20.0187	27.424	27.2332	25.7128	26.0753	27.6818	27.218	26.8954	26.8517			17	171	0.552367	0.363764	0.550366	0.37596	P50402;Q5HY57;F8WEQ1	Emerin	EMD
19.1866	20.2931	19.6851	19.7177	23.5305	22.8104	18.782	22.1966	23.7301	23.7656	19.9051	23.5423			8	22	0.263296	0.364374	0.905917	0.375289	B0QYV1;A0A0G2JRA5;O43251;B0QYY4;A0A0G2JRD1;S4R3K7;S4R469;F8VR27;F8VZY7;A0A087X2B1;J3KNW3;B7Z1U7;F8VZG9;Q9NWB1;I3L1D4;F8VRS4;A0A0G2JSB3;B0QYY7;J3QRF4;A6NFN3;B0QYY6;J3QQZ2	RNA binding protein fox-1 homolog;RNA binding protein fox-1 homolog 2;RNA binding protein fox-1 homolog 1	RBFOX2;RBFOX1
19.508	24.8926	20.1297	26.6036	24.5107	26.0395	27.2323	26.5714	24.3961	25.3563	24.9072	26.9861			17	112	0.363288	0.364536	-0.677088	-0.37485	Q8NC51	Plasminogen activator inhibitor 1 RNA-binding protein	SERBP1
20.357	19.4068	20.5686	19.2856	21.6371	19.6231	19.9148	19.5145	21.6442	22.3003	19.0434	20.4976			6	15	0.344866	0.365005	0.69898	0.373939	Q12788;J3KNP2;A0A087WYP7	Transducin beta-like protein 3	TBL3
19.2069	22.9788	19.4712	22.2997	20.3973	19.8018	20.5859	22.4645	19.9061	20.4895	20.1359	20.3402			8	16	0.453445	0.365266	-0.594469	-0.374047	Q13573;G3V4X8;G3V3A4;G3V5R3	SNW domain-containing protein 1	SNW1
20.4805	23.6543	19.338	24.4769	24.9569	24.9993	25.26	26.7244	25.6571	26.3375	25.2159	27.0994			27	247	0.453765	0.365372	0.592339	0.373283	P06576;H0YH81;F8W079;F8W0P7;H0YI37	ATP synthase subunit beta, mitochondrial;ATP synthase subunit beta	ATP5B
20.4342	26.2925	19.6776	26.7887	23.6196	25.3345	26.83	27.7503	25.0339	25.1679	23.5999	26.6309			21	198	0.296091	0.368696	-0.775434	-0.369991	B4DY09;Q12905;X6R6Z1;A0A0A0MRL0	Interleukin enhancer-binding factor 2	ILF2
24.1699	28.9329	20.2183	26.8326	24.9587	26.8602	20.2683	27.963	25.862	24.4158	23.2751	22.2569			20	179	0.228596	0.368909	-1.06009	-0.369767	P19474;H0YDP8	E3 ubiquitin-protein ligase TRIM21	TRIM21
20.3688	19.4776	19.4332	19.6954	27.8493	27.142	26.5097	26.1349	27.4631	27.1113	27.6449	27.4706			13	161	0.622463	0.369909	0.513486	0.368787	B4DR61;P61619;H7C1Q9;C9JXC6;H7C069;A6NK38;F2Z2C7;A6NIF9;C9JJV4	Protein transport protein Sec61 subunit alpha isoform 1	SEC61A1
19.6501	20.5504	19.8004	19.5335	24.91	23.8597	21.5772	23.3665	24.4171	24.1472	23.8236	23.837			6	50	0.386461	0.371992	0.627834	0.367108	S4R3Q9;J3KNA0;Q15070;E7EVY0;C9JC63	Mitochondrial inner membrane protein OXA1L	OXA1L
19.5555	24.7443	19.1462	23.8277	25.9911	25.5007	25.108	25.6573	26.0378	25.8329	25.9235	26.2247			18	173	1.14399	0.372878	0.440463	0.366507	P31040;D6RFM5;A0A087X1I3;H0Y8X1	Succinate dehydrogenase [ubiquinone] flavoprotein subunit, mitochondrial	SDHA
20.533	20.1191	19.2506	19.0859	24.0466	22.8705	22.0328	22.7306	24.1128	24.6318	21.8186	23.6671			23	84	0.373835	0.373034	0.63743	0.366082	P55060	Exportin-2	CSE1L
20.3628	19.3183	19.3421	20.161	21.6383	19.5008	19.535	18.6213	21.1543	21.3107	19.8864	19.5461			3	10	0.360447	0.373644	0.650506	0.365512	O75477;B0QZ43	Erlin-1	ERLIN1
20.1554	22.4295	20.3854	22.3781	21.4553	22.6968	23.6933	24.1426	23.5183	23.1688	23.1655	24.5958			14	71	0.393601	0.374072	0.615108	0.364975	Q9P258	Protein RCC2	RCC2
19.7915	25.0958	21.4947	24.7963	23.6332	23.5229	25.2723	24.4063	23.1519	23.7564	22.5744	24.9458			5	55	0.408924	0.374239	-0.601527	-0.364703	Q9Y3U8;J3QSB5;J3KTD3	60S ribosomal protein L36	RPL36
20.8933	19.65	19.4588	19.8863	19.9298	19.1462	19.2517	21.9958	20.3437	19.2483	20.795	22.8438			2	5	0.304991	0.376116	0.72682	0.363078	F8VRH0		PCBP2
26.8797	28.2141	19.1579	27.1818	28.5048	28.3132	27.9792	27.8188	28.2808	28.0461	26.8479	27.4768			14	190	0.664148	0.376845	-0.491083	-0.362219	M0QZC5;P62280;M0R1H6;M0R1H5	40S ribosomal protein S11	RPS11
25.1928	24.1377	20.5734	27.4872	20.2154	21.832	22.5692	27.5938	20.6953	19.1674	21.2959	26.3747			15	95	0.208376	0.376944	-1.1693	-0.361961	P60174;U3KPZ0;U3KQF3;U3KPS5	Triosephosphate isomerase	TPI1
20.3087	25.3029	20.0669	24.2237	24.4893	24.2389	23.8762	25.146	23.8067	23.8621	23.925	24.2933			5	58	0.800222	0.377367	-0.465833	-0.361323	Q9H3K6;A0A087WZT3;H3BV85;H3BTW0;A0A0B4J295;H3BVE0	BolA-like protein 2	BOLA2;BOLA2B
20.1544	20.216	20.2853	26.2286	19.6254	19.7588	25.6492	26.5939	21.7491	21.497	20.4616	23.6276			32	123	0.216615	0.378127	-1.07302	-0.360152	Q92900	Regulator of nonsense transcripts 1	UPF1
20.4766	19.2728	19.6156	18.9971	20.7366	20.7517	20.4609	20.2977	21.0989	22.124	19.5969	21.6801			1	4	0.449971	0.378303	0.563232	0.360614	P62879;C9JZN1;C9JIS1;C9JXA5;Q9HAV0;C9JD14	Guanine nucleotide-binding protein G(I)/G(S)/G(T) subunit beta-2;Guanine nucleotide-binding protein subunit beta-4	GNB2;GNB4
18.5931	19.0072	19.6668	21.1135	22.9827	22.0964	22.1954	21.8497	22.9888	22.9335	22.4419	22.6012			7	37	0.827295	0.378504	0.460285	0.360167	P42167;G5E972;H0YJH7	Lamina-associated polypeptide 2, isoforms beta/gamma;Thymopoietin;Thymopentin	TMPO
20.4123	19.6938	21.5563	19.0886	20.3457	19.2328	20.469	20.9451	20.5742	21.4529	20.2033	20.834			3	8	0.535739	0.381771	0.517949	0.357783	J3KS22;J3QS36;Q7Z4W1;J3QS45;J3KSZ5;J3QL34;J3KRZ4	L-xylulose reductase	DCXR
18.8688	19.9975	19.0708	18.6946	19.9333	20.8864	21.2464	19.4534	19.0368	21.0544	18.8801	20.1808			6	8	0.393885	0.382705	-0.591843	-0.356741	O60287	Nucleolar pre-ribosomal-associated protein 1	URB1
20.2439	19.2726	20.2577	20.2515	19.7137	20.671	19.6295	19.6983	22.1487	20.8216	18.9013	20.2906			12	22	0.371338	0.383042	0.612458	0.356877	O14776;G3V220;Q5VWI1	Transcription elongation regulator 1	TCERG1
24.6944	25.2801	19.7852	24.2404	24.489	24.9614	24.1723	22.2517	24.7395	25.1229	23.7864	24.5774			8	99	0.391599	0.384917	0.587955	0.354646	P62805	Histone H4	HIST1H4A
19.358	20.6935	20.6394	19.5118	21.2847	19.5016	20.7609	20.0047	22.3164	21.3429	19.1553	21.2472			10	16	0.348241	0.385685	0.627505	0.353716	G5EA36;P30260;I3L328;I3L3H6;F6QPS0;K7EMA6;E9PRZ6;I3L394;I3L3G1;I3L2Z8	Cell division cycle protein 27 homolog	CDC27
24.5696	27.9452	17.7871	27.9086	27.2445	28.0155	28.5015	28.269	27.4816	27.5446	27.1079	28.0261			21	293	0.681024	0.388947	-0.467581	-0.351088	P62701;Q8TD47	40S ribosomal protein S4, X isoform	RPS4X
19.9816	20.2884	20.2029	20.2519	22.0887	22.2846	21.762	20.5511	21.8532	22.0852	22.3997	22.3227			6	22	0.565722	0.389195	0.49356	0.350556	Q6YN16	Hydroxysteroid dehydrogenase-like protein 2	HSDL2
22.2281	25.9043	20.6914	26.2917	25.8508	25.8865	26.8376	27.013	25.6537	25.8051	25.3796	26.7563			27	259	0.538625	0.391466	-0.498308	-0.348762	Q9Y3I0	tRNA-splicing ligase RtcB homolog	RTCB
19.9394	21.0093	19.5324	24.538	25.2937	24.7916	24.591	24.657	25.1023	25.2086	25.0867	25.6045			9	82	1.08669	0.392241	0.417182	0.34769	Q04837;A0A0G2JLD8;E7EUY5;C9K0U8	Single-stranded DNA-binding protein, mitochondrial	SSBP1
21.9849	23.9412	20.4821	25.2151	21.5905	22.4715	28.3449	26.37	22.499	22.4629	19.7931	29.0869			36	169	0.190402	0.392249	-1.23372	-0.347999	P23246;H0Y9K7;H0Y9U2	Splicing factor, proline- and glutamine-rich	SFPQ
19.7777	17.9567	19.6501	19.3892	21.1441	21.6381	20.5382	21.5831	21.7812	22.6035	20.561	22.0086			10	33	0.463773	0.39722	0.512684	0.342045	Q16795;F5H0J3;H3BRM9;F5GY40	NADH dehydrogenase [ubiquinone] 1 alpha subcomplex subunit 9, mitochondrial	NDUFA9
20.5204	19.1133	21.5543	20.9586	24.3819	24.1424	23.5684	23.6229	24.8567	24.0819	24.1512	24.3569			11	63	0.814043	0.397476	0.432775	0.342139	Q15758;M0QXM4;M0QX44;M0R144	Neutral amino acid transporter B(0);Amino acid transporter	SLC1A5
18.629	23.1147	20.0939	23.0311	22.5723	23.0942	24.3215	23.6646	23.0506	22.9992	22.755	22.9547			4	32	0.583042	0.397576	-0.473266	-0.34255	K7EQ02;K7EQ55;K7EK33;Q96EP5	DAZ-associated protein 1	DAZAP1
25.8533	27.1915	20.2075	26.8578	26.9825	27.5298	27.4807	27.6435	27.0354	27.1418	26.49	27.2849			13	190	0.946667	0.397769	-0.421118	-0.343191	P15880;H0YEN5;E9PMM9;E9PQD7;E9PPT0;I3L404;E9PM36;H3BNG3;H0YE27	40S ribosomal protein S2	RPS2
20.1176	19.8367	19.1426	19.4836	26.3342	25.7735	25.0039	24.3467	25.5541	26.0341	26.0814	25.7804			20	154	0.50451	0.397799	0.49793	0.342899	P08559;Q5JPU3;Q5JPU0;Q5JPT9;Q5JPU1;P29803;Q5JPU2	Pyruvate dehydrogenase E1 component subunit alpha, somatic form, mitochondrial	PDHA1
20.5843	19.288	19.3717	20.0143	25.8159	25.112	23.2855	24.3467	25.482	25.3966	24.2787	25.6283			28	181	0.390293	0.397967	0.556398	0.342551	P54136;E5RJM9;E5RH09	Arginine--tRNA ligase, cytoplasmic	RARS
19.3901	19.5145	19.8655	19.1527	23.0501	21.2291	20.189	20.0731	22.2945	21.3129	21.7081	21.5604			8	18	0.34823	0.40143	0.583671	0.339347	Q8NBY1;B4E0Y9;Q9P289;C9JDH9;C9J6L2;C9JCC0;C9J232;H7C279;O00506;H0Y630;B4DR80;Q9Y6E0;C9JJV0;Q5JV98;Q5JV99	Serine/threonine-protein kinase 26;Serine/threonine-protein kinase 25	STK26;STK25
19.8053	22.6711	20.7003	23.6861	21.6216	20.7899	23.2574	23.5453	21.5946	21.3293	20.4314	23.2999			6	39	0.301375	0.402223	-0.639762	-0.338369	Q9Y383;A0A0A6YYJ8;B8ZZ10;A8MYV2;Q9NQ29;V9GZ75;F8WEU3;B8ZZ09	Putative RNA-binding protein Luc7-like 2	LUC7L2
19.8868	23.4629	20.4101	24.245	19.8491	23.4658	25.5613	25.6919	24.2828	24.5718	23.8432	25.0782			29	120	0.233325	0.405365	0.801957	0.335869	P13010;C9JZ81;H7C0H9	X-ray repair cross-complementing protein 5	XRCC5
19.9308	20.08	19.4227	20.1594	19.6685	20.7743	18.5635	19.415	19.1023	20.7231	19.9752	20.7241			3	4	0.384758	0.416117	0.525825	0.329257	P30154;H0YDG7	Serine/threonine-protein phosphatase 2A 65 kDa regulatory subunit A beta isoform	PPP2R1B
20.2012	26.1778	20.4998	25.5526	19.1088	24.7309	21.87	26.7853	23.5432	24.1081	23.059	25.3909			10	111	0.204313	0.417881	0.901529	0.327916	P62937;F8WE65;C9J5S7;E5RIZ5;P0DN37;P0DN26;A0A0H2UH34;A0A0B4J2A2;A0A075B767;A0A075B759;Q9Y536;F5H284	Peptidyl-prolyl cis-trans isomerase A;Peptidyl-prolyl cis-trans isomerase A, N-terminally processed;Peptidyl-prolyl cis-trans isomerase	PPIA
19.2902	21.3191	19.3641	22.4247	21.3287	21.2793	22.9331	23.8761	22.5411	22.821	22.0799	24.3207			21	65	0.308802	0.421587	0.586393	0.325797	P09874;Q5VX84;Q5VX85	Poly [ADP-ribose] polymerase 1	PARP1
20.1557	20.2974	19.0349	19.9962	20.5926	19.841	20.7767	20.5889	20.8146	21.2079	20.3578	21.0724			4	10	0.721965	0.425597	0.413368	0.323061	Q9BRG1;K7ENE3;K7EKV4	Vacuolar protein-sorting-associated protein 25	VPS25
19.2833	22.769	20.1331	21.8106	24.5365	24.2782	23.8873	25.0108	25.1182	25.4614	23.8475	25.1255			12	96	0.491182	0.425767	0.459961	0.322343	P22087;M0QXL5;M0R0P1;M0R299;M0R2Q4;M0R2U2;M0R1H0;M0R2B0;M0QXC9	rRNA 2-O-methyltransferase fibrillarin	FBL
19.4847	21.3938	17.4337	21.9091	22.4992	21.8057	19.9224	23.2046	22.576	21.6127	22.7212	22.7825			5	30	0.315654	0.426527	0.565099	0.321672	Q9HA64;I3L2G3;I3L139;I3L3W5;I3L378	Ketosamine-3-kinase	FN3KRP
22.8404	27.0245	25.3504	26.0223	24.9283	25.4237	24.4295	27.7107	26.0435	26.1383	25.4745	27.1525			28	217	0.302176	0.426823	0.579139	0.320938	P14618;H3BTN5;B4DNK4;H3BQ34;H3BR70;H3BT25;H3BUW1;H3BTJ2;H3BU13;H3BN34;H3BQZ3;P30613	Pyruvate kinase PKM;Pyruvate kinase	PKM
20.2045	23.6189	20.2498	24.6143	29.3964	29.1	28.4889	28.239	29.1742	29.3633	28.861	29.4917			37	518	0.667803	0.427488	0.416447	0.320262	P25705;K7EK77;K7ENJ4;K7ERX7;K7EJP1;K7EQH4;K7ESA0;K7EKV9;K7EM08;A0A0A0MTS3	ATP synthase subunit alpha, mitochondrial	ATP5A1
19.5549	20.2497	19.4007	19.6905	20.9357	19.2252	19.2742	20.7602	22.0312	20.8945	21.0108	18.6133			7	15	0.28577	0.432345	0.588644	0.316964	Q8IWA0	WD repeat-containing protein 75	WDR75
20.491	20.2317	19.6396	19.4941	23.1277	22.3081	20.9804	21.8862	23.8069	22.4628	21.8996	22.1814			10	42	0.359711	0.43243	0.5121	0.317118	Q14558;B4DP31;C9J168;C9JNQ3;C9JUN4;C9JKT9;I3L4G9	Phosphoribosyl pyrophosphate synthase-associated protein 1	PRPSAP1
25.911	26.9266	19.9123	26.7704	27.0877	27.1224	27.5228	27.9176	27.2758	26.9425	26.5464	27.3047			10	223	0.734342	0.439133	-0.395298	-0.312839	F8W7C6;A0A087WV22;P27635;X1WI28;H7C123;H7C2C5;Q96L21;H7C2U2;B8A6G2;A6QRI9	60S ribosomal protein L10	RPL10
21.4019	19.3825	19.7623	20.2931	19.9938	19.5845	19.501	18.8733	19.9841	20.2286	19.7346	19.5908			3	5	0.713071	0.440765	0.396409	0.31193	P68366;C9JEV8;C9JQ00;C9JJQ8;C9JDL2	Tubulin alpha-4A chain	TUBA4A
20.0669	18.9775	20.0732	19.9351	21.6995	21.7604	20.978	20.2786	21.8856	21.4748	20.1495	23.3828			15	37	0.304194	0.442541	0.544092	0.310623	Q9NSE4	Isoleucine--tRNA ligase, mitochondrial	IARS2
20.848	24.4949	20.3062	24.4876	24.6119	24.5222	23.9392	25.93	24.3962	25.2333	24.9941	26.2777			20	128	0.355625	0.458083	0.474472	0.301228	P00338;F5GXY2;F5GYU2;F5GXH2;F5H5J4;F5H6W8;F5GZQ4;F5H8H6;F5GXC7;F5GWW2;F5GXU1	L-lactate dehydrogenase A chain	LDHA
20.5211	20.0629	19.962	20.1427	23.55	22.8911	22.7891	22.73	23.4598	23.4569	23.253	23.226			9	55	0.910813	0.461719	0.358881	0.299084	Q13409;E7EQL5;E9PGG1;E7EUM4;E7ERR6;E7ERH4;E7ET01;E7ETL8;E7EQU2;E7ESD3;E7EMU4;E7EV09;E7EU01;E5RFE1;C9J3E7;E5RJ75;O14576	Cytoplasmic dynein 1 intermediate chain 2	DYNC1I2
23.9983	25.2916	19.3406	23.8513	25.5002	26.2186	24.7376	23.2933	25.5569	25.9035	25.127	25.1059			19	150	0.313539	0.470318	0.485882	0.293699	Q8IXB1;E7EP04;Q71S60;A0A087WXH7;H7C1G0	DnaJ homolog subfamily C member 10	DNAJC10
19.1174	21.0938	18.7076	20.8603	18.7862	19.8778	23.1526	21.7789	20.2882	19.7073	21.0007	20.2716			1	9	0.232955	0.477681	-0.581944	-0.289759	F8W8I6;P31483;E5RGV5;E5RG67	Nucleolysin TIA-1 isoform p40	TIA1
18.9354	20.6586	20.5093	19.7146	20.204	19.7438	19.7518	19.7818	20.1448	19.504	20.3268	21.0427			7	11	0.529046	0.481368	0.384242	0.287704	Q8NB90	Spermatogenesis-associated protein 5	SPATA5
20.4156	20.1762	21.8981	18.8456	22.6363	22.1318	19.1157	21.7353	22.0924	21.7297	21.5687	22.2763			8	34	0.262329	0.487628	0.511982	0.284185	H3BR35;P15170;H3BSV8	Eukaryotic peptide chain release factor GTP-binding subunit ERF3A	GSPT1
21.6615	20.8511	20.5721	21.9647	25.9372	25.2811	24.8675	25.3879	25.75	25.9949	25.3162	25.8439			24	209	0.649179	0.48968	0.357832	0.283064	P14868;H7BZ35;C9J7S3;C9JLC1;H7C278;C9JQM9	Aspartate--tRNA ligase, cytoplasmic	DARS
18.8525	19.463	20.7207	20.0146	24.2898	23.453	19.4597	21.5456	23.9106	24.412	19.6255	23.6724			13	55	0.181983	0.490264	0.718084	0.282587	Q9HC21;J3KRY6;J3KSI7;J3QL84;J3KS44;J3QLV3;J3KSB1;J3KTL0;J3QS02	Mitochondrial thiamine pyrophosphate carrier	SLC25A19
18.1269	20.1726	19.8618	19.8759	20.6172	20.056	19.3131	20.9851	19.8186	19.3852	20.4434	19.7258			1	1	0.415469	0.493868	-0.399564	-0.280256	F5H0E2		SLC3A2
19.8728	19.9363	21.4566	20.4307	20.3918	19.8562	19.9061	20.2887	21.3507	19.9109	20.2203	20.4484			8	13	0.504619	0.497683	0.371883	0.278021	B4DJ81;P28331	NADH-ubiquinone oxidoreductase 75 kDa subunit, mitochondrial	NDUFS1
19.1935	19.777	20.0338	19.3548	20.3967	20.5778	20.5199	19.7445	23.1855	22.908	18.4695	19.1537			8	19	0.195876	0.502084	0.619425	0.275701	P46736;X6RJS7;A0A087WZR3;H9KVA9;A0A0D9SF50;A0A0A0MS96	Lys-63-specific deubiquitinase BRCC36	BRCC3
19.8594	19.5087	19.4243	20.9308	19.8873	19.4887	18.9776	22.5922	21.6203	20.3238	20.2612	20.7992			6	15	0.24115	0.502193	0.514703	0.275858	Q96I24	Far upstream element-binding protein 3	FUBP3
24.613	25.8681	18.425	25.599	26.3454	26.0369	25.0499	27.4082	26.337	26.2614	26.6007	27.3354			14	194	0.331863	0.503561	0.423545	0.274336	P07195;C9J7H8;A8MW50;F5H793	L-lactate dehydrogenase B chain;L-lactate dehydrogenase	LDHB
19.8124	25.091	20.1499	25.7336	25.3288	24.8898	26.8105	25.0761	24.9334	25.3454	24.9538	25.2992			2	40	0.3802	0.50909	-0.393321	-0.271069	P62318	Small nuclear ribonucleoprotein Sm D3	SNRPD3
19.206	24.8271	19.1188	25.8851	22.8534	23.3789	25.6009	26.4044	25.1601	25.5053	24.2271	25.3597			32	162	0.223875	0.519331	0.503624	0.264649	O43143;A0A140T947;O60231	Pre-mRNA-splicing factor ATP-dependent RNA helicase DHX15	DHX15
20.2039	20.5471	19.3337	18.9562	22.2289	21.7522	21.3773	20.302	23.4095	22.793	19.0347	22.6176			21	47	0.202573	0.51973	0.548615	0.264722	Q9HBD4;P51532;A0A0A0MT49;P51531;A0A0U1RQZ9;F6VDE0;A0A0U1RQE1;K7EP28;A0A0U1RRF5;A0A0U1RRD6;A0A0U1RRF8;A0A0A0MSS5;F6UH26;A0A0U1RQU0;A0A0U1RR09;F6XE55;A0A0U1RQW7;A0A0U1RRN2;B1ALG1;A0A0U1RR83;A0A0U1RQX3;F6T8Q0;B1ALG2;A0A0U1RR26;A0A0U1RRG6;B4DNT1;B1ALF6	Transcription activator BRG1	SMARCA4
20.3935	23.2734	20.0075	22.9715	19.2529	22.2618	22.7967	24.7326	20.2145	21.8769	19.8465	24.4169			9	44	0.169001	0.520225	-0.672334	-0.264724	Q8NCA5;E9PH82	Protein FAM98A	FAM98A
19.2408	20.2433	18.7042	19.707	21.354	20.3441	21.8241	20.9298	21.5931	21.1183	20.9492	22.2928			11	23	0.375001	0.525435	0.375348	0.261505	E7EWK3;Q9H2U1;A0A0G2JRP3;H7C514;A0A0G2JQU7	ATP-dependent RNA helicase DHX36	DHX36
19.1219	20.2775	20.1499	19.715	20.09	20.3315	19.6328	18.5228	20.1081	19.5018	20.1325	20.3267			4	9	0.368527	0.529539	0.372995	0.25922	Q5C9Z4	Nucleolar MIF4G domain-containing protein 1	NOM1
28.5104	22.8687	19.968	30.2299	24.6458	26.4828	26.9816	21.238	24.6817	22.4339	26.431	23.1525			164	661	0.162073	0.532598	-0.662283	-0.257322	P15924	Desmoplakin	DSP
19.4495	18.5495	19.7272	18.6918	21.4387	20.879	19.6243	22.4162	20.9433	20.7287	19.8438	21.1565			8	10	0.267026	0.53589	-0.421493	-0.255445	Q8N201;H7C582	Integrator complex subunit 1	INTS1
19.3195	20.0211	20.4416	23.5851	24.8277	23.6023	24.7672	24.8696	23.9166	23.9691	23.0403	25.5121			36	129	0.283023	0.536389	-0.407179	-0.254844	Q9BQG0;I3L1L3;I3L2H8;I3L311	Myb-binding protein 1A	MYBBP1A
19.6122	20.571	19.9753	20.278	19.6935	21.0494	17.8446	20.0643	22.6271	18.0924	20.6362	19.4936			2	4	0.18368	0.539615	0.549359	0.253223	F5H5D3;Q9BQE3;F8VVB9;C9J2C0;Q9NY65;A0A1W2PQM2;F8VRZ4;F8VS66;C9JDS9;F8VWV9;F8VX09;F8VRK0;V9GZ17;A6NHL2;C9K0S6;F8W0F6;Q9H853;F8VXZ7	Tubulin alpha-1C chain	TUBA1C;TUBA1B
20.1002	20.6116	20.6853	20.1692	19.8984	20.7532	20.7596	19.6192	20.8523	20.3182	21.1043	20.1347			4	7	0.411071	0.541702	0.344789	0.251561	P35813;E9PKB5;E9PL75;E9PJN3	Protein phosphatase 1A	PPM1A
20.9011	19.2097	20.8037	19.3169	22.7293	21.9653	20.2318	21.8368	22.0577	21.3573	19.0604	22.3782			13	24	0.207426	0.544483	-0.477383	-0.249387	A0A0A0MRV0;Q9P2E9;F8W7S5;A0A087WVV2;A2A2S5;A0A087WU26;H0YDJ4;H9KV85;E9PN67;C9J066;Q8N4C6	Ribosome-binding protein 1	RRBP1
19.8296	18.9064	20.1153	18.6633	22.7334	21.9417	20.6962	20.1811	23.5028	22.5836	20.0011	21.3902			12	44	0.19907	0.549849	0.481326	0.246172	H7BXI1;A0A087WXU3;A0FGR8	Extended synaptotagmin-2	ESYT2
20.6199	20.6349	19.9268	19.4831	19.0703	20.4399	20.5294	19.6604	21.3506	20.6723	19.0189	20.228			5	8	0.269846	0.551025	0.392463	0.245306	Q9H3P7	Golgi resident protein GCP60	ACBD3
18.7945	18.569	18.4885	18.3393	21.207	22.5609	19.6941	20.7997	18.0436	23.3901	22.1294	22.9953			11	27	0.162314	0.554323	0.574189	0.243029	P17858	ATP-dependent 6-phosphofructokinase, liver type	PFKL
20.2345	19.2184	21.4584	19.4213	23.5081	19.6617	22.6572	22.6155	23.7068	23.3687	19.9538	23.5342			3	30	0.166392	0.563639	0.530259	0.237664	Q9Y6K0;A0A0C4DGS9;F8W1B3;Q8WUD6	Choline/ethanolaminephosphotransferase 1	CEPT1
20.9434	25.4672	20.4232	24.6048	23.082	24.5333	24.3232	26.0608	24.6286	25.1926	24.0943	25.6987			14	115	0.231744	0.564169	0.403726	0.23711	Q9UMS4;F5GY56;H0YGF3;H0YGZ5;F5H2I0	Pre-mRNA-processing factor 19	PRPF19
25.5518	24.0236	19.4961	27.7622	19.737	22.4627	20.7864	19.8048	19.6072	20.8216	25.7208	19.1318			24	126	0.144554	0.566575	0.622637	0.236064	Q02413	Desmoglein-1	DSG1
21.1658	20.4693	20.2333	20.6062	20.1051	19.9134	23.3919	24.4314	21.5061	22.5786	22.0018	23.863			5	21	0.161709	0.570951	0.526909	0.233708	P55795	Heterogeneous nuclear ribonucleoprotein H2	HNRNPH2
21.2215	19.9001	18.7052	19.6752	19.9592	20.4713	19.6419	19.6367	20.5517	19.9393	19.0222	21.6632			7	12	0.255249	0.575641	0.366842	0.231027	E7ETU7;P09001;H0Y9G6;E9PF06;D6RC14	39S ribosomal protein L3, mitochondrial	MRPL3
24.6387	23.316	18.4995	24.3748	24.8254	24.4121	24.3152	26.058	24.2418	24.5885	24.5074	24.9576			9	75	0.327452	0.576071	-0.328865	-0.230449	B5MDF5;P62826;J3KQE5;F5H018;H0YFC6;B4DV51;A0A087X0W0	GTP-binding nuclear protein Ran	RAN
20.1635	21.1631	19.9822	20.0793	20.6722	21.7008	19.5193	19.79	21.9403	21.5961	18.6093	21.2646			5	10	0.186875	0.581131	0.432057	0.226682	Q7KZN9	Cytochrome c oxidase assembly protein COX15 homolog	COX15
19.4851	19.7946	21.0603	20.6332	21.8996	21.6847	21.3629	22.8296	22.1499	23.1783	20.7067	23.2593			11	40	0.226497	0.581673	0.379349	0.226695	Q9BVP2;C9JYH9;C9JZT7;B4DMU5	Guanine nucleotide-binding protein-like 3	GNL3
19.8031	25.3403	20.0328	25.9133	25.2936	25.4697	26.8009	25.9483	25.6567	26.446	25.7644	26.9208			6	107	0.296537	0.593282	0.318836	0.219887	J3QLE5;P63162;P14678;J3KRY3;S4R3P3	Small nuclear ribonucleoprotein-associated protein N;Small nuclear ribonucleoprotein-associated proteins B and B	SNRPN;SNRPB
19.7605	22.5767	21.0181	21.7041	24.0336	23.2012	22.539	22.7602	24.0099	23.5616	20.2388	23.0465			5	47	0.179609	0.593426	-0.419284	-0.219492	C9JYQ9;H0Y8C2;Q6P5R6	60S ribosomal protein L22-like 1	RPL22L1
18.4542	21.6736	19.9122	20.782	22.4022	19.7637	21.1726	20.6459	20.4318	22.3465	20.2335	22.5735			7	21	0.189868	0.593727	0.400223	0.218978	O96019;H7C5S0;C9JQT2;O94805	Actin-like protein 6A	ACTL6A
19.9362	20.0424	20.106	20.1612	29.5001	28.975	28.7796	28.8847	29.3974	29.2149	28.9187	29.67			175	1541	0.54889	0.597729	0.265398	0.216676	P78527;F5GX40;H0YG84	DNA-dependent protein kinase catalytic subunit	PRKDC
19.0059	19.9424	19.6606	19.6109	23.1629	22.4257	20.4069	21.3242	23.195	23.3688	19.2304	23.4094			4	24	0.151141	0.600865	0.470974	0.215002	Q9NP97;B1AKR6;Q8TF09;H3BNG9;H3BPA0;Q7Z4M1;H3BQI1	Dynein light chain roadblock-type 1;Dynein light chain roadblock-type 2	DYNLRB1;DYNLRB2
19.9597	19.9105	20.412	20.6219	20.2532	19.9136	20.8573	19.9167	20.7819	20.2504	18.8597	19.7927			7	9	0.280778	0.601058	-0.314007	-0.214472	Q99956	Dual specificity protein phosphatase 9	DUSP9
19.3161	19.0788	20.6838	18.366	19.9882	19.9291	21.4608	19.7492	21.5287	21.1515	18.1638	21.933			6	19	0.168818	0.605627	0.412452	0.212005	O14773;E7EV34	Tripeptidyl-peptidase 1	TPP1
19.3776	20.7829	20.5985	18.2986	21.2215	20.9101	19.9765	20.9786	21.2377	21.4911	20.2913	21.2321			6	25	0.325623	0.607674	0.291391	0.211126	P26640;A0A140T936;A2ABF4;A0A0G2JJT9;A0A140T954;A0A140T904	Valine--tRNA ligase	VARS
25.9459	27.9101	18.8254	27.4605	25.1177	27.7299	25.1367	27.6849	26.4175	27.1323	22.8023	27.4752			11	151	0.132689	0.630209	-0.460424	-0.19955	P05387;H0YDD8	60S acidic ribosomal protein P2	RPLP2
19.7061	20.5597	21.1289	18.8447	21.2901	21.0114	19.192	20.7265	22.8802	22.423	18.7891	19.7816			8	16	0.142471	0.633531	0.413495	0.196744	C9JWC4;Q8NCD3;H7C3V8	Holliday junction recognition protein	HJURP
24.849	26.8176	21.1364	26.0085	26.7433	27.3008	27.3253	27.1204	27.3531	27.6377	26.8367	27.6312			14	211	0.474915	0.634116	0.242244	0.196761	P62249;M0R210;M0R3H0;M0R1M5;Q6IPX4;M0QX76	40S ribosomal protein S16	RPS16
20.027	22.5514	20.2949	23.1388	19.851	22.017	24.8687	24.5916	22.9641	23.3259	19.192	23.8073			16	72	0.119786	0.634288	-0.509706	-0.197036	Q9H0D6	5-3 exoribonuclease 2	XRN2
19.9811	25.7378	20.9993	23.7405	24.6834	24.7443	22.7741	25.1087	25.2863	24.8385	24.0851	24.3056			15	88	0.201518	0.6489	0.301275	0.189291	Q14498;H0Y4X3;A0A0U1RQH7;G3XAC6;A0A0U1RQW2;Q5QP23;G3V5Z6;H0YJJ3;A0A087X122;Q5QP22	RNA-binding protein 39	RBM39
18.8359	18.6262	19.9054	19.9119	21.2212	19.0907	20.0496	20.2683	20.7089	20.9171	19.393	20.7864			5	10	0.20719	0.65084	0.293902	0.187989	O00258;B7Z1T1;H7BYE5;H7C384;C9JLV3;A0A096LNT6	Tail-anchored protein insertion receptor WRB	WRB
19.4761	25.7182	20.9479	24.405	28.468	27.5359	27.0981	27.0503	27.9444	27.4892	27.944	27.7782			29	341	0.305038	0.65274	0.250872	0.186418	O95831;E9PMA0	Apoptosis-inducing factor 1, mitochondrial	AIFM1
20.5167	21.0981	20.8791	20.4344	21.7476	19.748	23.1136	20.0387	20.5889	20.6097	21.0903	21.0337			4	16	0.159773	0.656643	-0.331326	-0.184344	C9JTN7;H7BY49		TIA1
19.2648	20.6624	20.1367	23.5765	23.3153	22.6633	22.9425	23.996	23.6131	23.831	20.162	23.8844			1	29	0.14247	0.658582	-0.356661	-0.182878	P15531	Nucleoside diphosphate kinase A	NME1
19.1952	19.5375	18.8677	18.7058	22.3273	21.8355	21.1148	19.8581	22.414	22.2196	19.5717	22.2844			7	18	0.14834	0.663163	0.33847	0.181006	O95400	CD2 antigen cytoplasmic tail-binding protein 2	CD2BP2
26.4768	26.4013	25.0527	26.9217	27.435	26.6843	26.0991	26.7727	26.2145	26.3883	26.6539	26.7965			7	140	0.329235	0.66415	-0.234488	-0.179943	P10599	Thioredoxin	TXN
19.6173	19.5024	19.8513	19.5133	19.5926	18.4662	19.3924	20.6141	19.5184	19.6352	19.6121	18.1776			1	1	0.195735	0.664791	-0.280508	-0.179245	P61020	Ras-related protein Rab-5B	RAB5B
20.4992	19.9911	20.0411	19.2998	25.7848	26.0731	25.0697	24.374	25.3433	26.1198	25.4649	25.3835			9	110	0.242712	0.666553	0.25242	0.177476	P53007;B4DP62	Tricarboxylate transport protein, mitochondrial	SLC25A1
24.6108	26.684	21.0237	25.8814	27.9477	27.0701	26.9028	27.3536	28.0925	27.694	26.8513	27.5891			10	148	0.286601	0.666931	0.238183	0.17696	P62829;J3KT29;C9JD32;J3KTJ3;B9ZVP7;J3QQT9	60S ribosomal protein L23	RPL23
20.324	19.0352	20.816	19.6804	21.9267	19.0603	22.1583	21.8141	21.9535	19.7331	22.2277	22.4387			9	33	0.136917	0.666951	0.348423	0.177596	P28482	Mitogen-activated protein kinase 1	MAPK1
20.0114	18.8214	20.2657	20.0588	24.2381	24.2691	23.5353	21.7208	23.2807	24.3855	24.1879	23.1023			11	56	0.17031	0.667363	0.298284	0.177709	O94905;E5RHW4;E5RJ09	Erlin-2	ERLIN2
19.8179	21.3495	19.9857	20.1615	22.7022	23.0402	22.2231	22.0942	23.2871	22.5571	22.046	23.1001			3	22	0.269876	0.676478	0.232642	0.17162	H0Y2W2;Q5SV16		ATAD3A
18.7543	19.1544	20.0699	19.3222	22.259	22.3349	22.3542	18.7456	22.3874	22.1598	22.2601	20.2619			2	16	0.125677	0.679479	0.343888	0.169801	F8VYE8;P36873;A0A087WYY5;F8VR82;F8W0W8	Serine/threonine-protein phosphatase;Serine/threonine-protein phosphatase PP1-gamma catalytic subunit	PPP1CC
19.9961	21.4674	20.0578	22.5062	22.7656	22.9047	20.0973	23.3191	22.9655	22.8269	21.2451	23.3056			12	48	0.137222	0.682235	0.314103	0.168382	B4DXZ6;P51114;E7EU85;E9PFF5;C9JZE0;C9JY20;C9JAJ4;C9IZ22;H7C4S4	Fragile X mental retardation syndrome-related protein 1	FXR1
20.1473	19.3324	19.407	19.833	20.4242	21.0033	20.0564	19.9777	20.6584	21.2402	19.7257	20.7554			3	7	0.235855	0.689745	0.229503	0.164698	Q9P0I2;S4R3U9	ER membrane protein complex subunit 3	EMC3
19.881	19.6553	20.6746	22.0494	23.0007	19.1283	22.3909	22.399	23.3512	21.874	18.7425	21.4478			8	27	0.106448	0.692127	-0.37584	-0.163236	O43823;M0QYL4	A-kinase anchor protein 8	AKAP8
20.3046	19.5431	20.1533	21.3228	27.3294	27.2542	26.2093	26.0853	26.9842	27.2593	26.5852	26.9334			36	267	0.250819	0.693154	0.220955	0.162538	Q9NVI7	ATPase family AAA domain-containing protein 3A	ATAD3A
19.8948	24.2582	19.4646	25.2675	24.1938	25.0439	26.293	24.6656	24.8328	24.9828	25.5292	25.8216			8	98	0.188071	0.695927	0.242526	0.161068	M0R0F0;P46782;M0R0R2;M0QZN2	40S ribosomal protein S5;40S ribosomal protein S5, N-terminally processed	RPS5
19.756	19.4937	19.7964	20.6904	22.9698	22.5815	21.8254	21.3906	22.0012	21.6277	22.007	22.2593			6	33	0.231102	0.701506	-0.218032	-0.157949	O75616;J3QSB2;J3QRV9;J3QT61;K7EQJ8	GTPase Era, mitochondrial	ERAL1
18.521	26.2717	19.5943	25.1548	27.1811	26.9488	26.5301	27.1436	27.1726	27.1716	27.0587	27.129			21	255	0.560619	0.701844	0.182047	0.158083	P26641	Elongation factor 1-gamma	EEF1G
19.0593	19.6847	20.1363	21.8125	25.0237	23.7593	24.2239	24.1499	24.5406	24.3237	24.1123	25.0172			14	78	0.261546	0.701899	0.20925	0.157515	J3KPX7;Q99623;F5GY37;F5GWA7;F5H3X6;F5H0C5;F5H2D2;U3KPZ5	Prohibitin-2	PHB2
19.0719	21.0273	19.7761	19.9612	19.2009	20.5097	20.0656	20.798	19.7169	20.7231	20.5832	20.4207			4	9	0.208859	0.709113	0.217426	0.153776	Q92771	Putative ATP-dependent RNA helicase DDX12	DDX12P
22.6734	22.2848	19.7638	21.8264	21.4674	22.2978	22.883	23.1183	22.8775	22.9582	21.5635	23.3006			10	40	0.170562	0.711011	0.233295	0.152483	Q9BWF3;E9PB51;Q9BQ04;E9PLB0;E9PM61;D6R9K7;U3KQD5;J3QRR5	RNA-binding protein 4;RNA-binding protein 4B	RBM4;RBM4B
20.214	19.766	19.2914	20.6078	22.5667	22.016	19.8719	20.0006	21.5671	20.7673	20.4859	20.586			7	23	0.135225	0.712465	-0.262219	-0.151396	O43464;A0A0C4DG44	Serine protease HTRA2, mitochondrial	HTRA2
22.9907	22.2774	19.7338	23.1691	19.708	22.3343	23.0103	23.2076	21.7656	21.6902	19.9798	23.5835			13	45	0.104605	0.718371	-0.310315	-0.148289	Q9UKV8;Q5TA58;Q9UL18;Q9H9G7;Q9HCK5	Protein argonaute-2	AGO2
19.7147	23.2905	20.417	23.9547	19.1878	22.3214	24.458	23.409	21.3473	21.9676	20.9082	23.806			13	50	0.0941845	0.722542	-0.336751	-0.146077	Q9Y224;G3V4C6;H0YJB9;G3V4E7	UPF0568 protein C14orf166	C14orf166
19.7746	20.1288	18.5167	21.4135	19.7848	20.9423	20.3148	19.4068	18.5216	19.6266	20.7838	22.6487			1	6	0.111174	0.722903	0.283018	0.145679	Q71U36;Q13748;F8VQQ4;Q6PEY2	Tubulin alpha-1A chain;Tubulin alpha-3C/D chain	TUBA1A;TUBA3C
18.5724	19.139	18.6221	19.3697	20.147	21.3467	19.9835	20.4563	20.6848	20.9051	19.3291	20.1637			4	10	0.178674	0.72299	-0.212653	-0.145277	P38435;F8WDU9	Vitamin K-dependent gamma-carboxylase	GGCX
28.2728	29.489	20.9335	28.6717	31.8505	31.19	30.1845	30.8345	31.4594	31.0354	31.1619	31.1708			26	476	0.213178	0.729579	0.192008	0.141275	P68104;Q5VTE0;A0A087WV01;A0A087WVQ9;A6PW80;Q5JR01	Elongation factor 1-alpha 1;Putative elongation factor 1-alpha-like 3;Elongation factor 1-alpha	EEF1A1;EEF1A1P5
19.5542	23.1615	19.8233	26.0613	19.3093	19.2881	26.443	26.9458	22.0709	22.3373	21.0615	24.6616			18	75	0.0732476	0.729643	-0.463751	-0.141871	O43390;B4DT28	Heterogeneous nuclear ribonucleoprotein R	HNRNPR
19.1099	19.0853	20.1401	19.6421	22.2879	21.5221	20.5677	22.015	22.1982	21.4802	19.4858	22.235			4	21	0.124309	0.729971	-0.248393	-0.142111	Q9Y2Z0	Suppressor of G2 allele of SKP1 homolog	SUGT1
19.9924	20.2768	20.6823	19.814	19.6241	19.8619	20.5449	20.5392	20.0309	19.2321	20.644	21.5341			2	6	0.154246	0.730176	0.217736	0.141335	P84085;C9J1Z8	ADP-ribosylation factor 5	ARF5
18.4225	29.8237	18.7939	27.5728	25.798	27.0301	19.4882	27.5379	26.2272	25.0687	25.2714	24.8879			16	45	0.0762965	0.734129	0.400231	0.138726	Q13085;Q59FY4;O00763;A0A087X0W4;S4R3S7;A0A087WVR6;A0A087WYS8;A0A0C4DGT1;F8W8T8;H0YGH5	Acetyl-CoA carboxylase 1;Biotin carboxylase	ACACA
18.745	20.3167	20.7671	19.2321	25.4497	25.9477	24.8933	24.3798	25.2176	25.3118	25.4968	25.3758			29	144	0.21134	0.738679	0.18288	0.13601	B9A067;Q16891;C9J406;H7C463;A0A087WYS0;D6RAW4	MICOS complex subunit MIC60	IMMT
19.1721	19.7714	19.5792	19.5129	22.2519	21.9804	21.4546	19.6933	21.9952	21.7898	20.7901	21.6911			6	22	0.131608	0.73899	0.221542	0.13561	O95429;H0YBT1	BAG family molecular chaperone regulator 4	BAG4
21.9623	27.1169	20.3283	26.6577	28.2016	29.0829	28.3042	27.8896	27.7263	29.2815	27.8906	27.791			21	386	0.169865	0.739224	-0.197206	-0.136041	P23396;E9PL09;E9PPU1;F2Z2S8;H0YCJ7;H0YF32;H0YEU2;E9PQ96;E9PJH4;E9PK82;E9PSF4;E9PQX2;H0YES8	40S ribosomal protein S3	RPS3
24.9436	19.268	20.4144	26.4844	26.294	25.2836	26.649	26.3249	25.6491	25.9675	25.455	26.7354			10	115	0.177344	0.746866	-0.186115	-0.132131	P46783;F6U211;A0A1W2PQS6;S4R435;Q9NQ39	40S ribosomal protein S10;Putative 40S ribosomal protein S10-like	RPS10;RPS10-NUDT3;RPS10P5
19.3211	20.8039	20.4798	19.748	21.7117	20.2896	19.7795	18.995	20.9956	20.7882	19.5089	20.3547			11	14	0.123538	0.747673	0.217887	0.131279	O75027;B4DGL8;A0A087WW65;E9PJR8	ATP-binding cassette sub-family B member 7, mitochondrial	ABCB7
24.316	27.2323	19.7192	28.3929	22.677	25.6021	22.9328	29.1406	24.1871	24.1329	23.096	27.4751			31	241	0.0735841	0.74805	-0.365305	-0.131425	P06733;K7EM90;F5H1C3;E5RI09;E5RG95;K7EPM1;K7EKN2;E5RGZ4;F5H0C8;P13929;P09104	Alpha-enolase	ENO1
20.0582	22.0767	19.8418	22.362	19.6816	21.573	22.7543	22.7177	21.9662	21.4754	19.24	22.9633			10	38	0.09234	0.748124	-0.270405	-0.130797	O60832;C9IYT0;H7C0M1;H7C2Q9;H7BZF2;H7C2Q2	H/ACA ribonucleoprotein complex subunit 4	DKC1
22.1097	21.2611	21.6418	24.58	23.677	21.4236	20.9356	25.7753	24.1775	22.8584	20.6829	25.3771			21	109	0.0769379	0.751972	0.321115	0.128411	P07237;H7BZ94;H0Y3Z3;I3L312;I3L398;I3L0S0;I3NI03;I3L3U6;I3L4M2;I3L3P5;I3L514;I3L1Y5	Protein disulfide-isomerase	P4HB
23.5865	23.4783	20.0604	24.0819	25.0149	24.4764	24.3741	24.1819	24.4273	24.5987	24.1949	24.2156			9	91	0.319499	0.754846	-0.152713	-0.127002	E9PK01;P29692;E9PQ49;E9PI39;A0A087X1X7;E9PRY8;E9PPR1;E9PL12;E9PMW7;E9PL71;E9PIZ1;H0YCK7;E9PQZ1;E9PN91;E9PK06;E9PK72;E9PKK3;H0YE58;H0YE72;E9PNW6;E9PQC9;E9PJD0	Elongation factor 1-delta	EEF1D
26.7419	26.3429	19.8307	26.1309	27.1292	26.7482	26.4617	27.0913	26.945	26.8316	25.9012	27.0894			10	133	0.212117	0.755723	-0.165798	-0.126425	P62913;Q5VVC8;Q5VVC9	60S ribosomal protein L11	RPL11
20.303	20.8317	19.8163	19.6674	21.3533	20.6372	20.6066	20.2035	21.2777	20.7194	18.8148	22.9339			8	21	0.0981094	0.756627	0.236307	0.125543	C9IZ01;Q96RP9;F8WAU4	Elongation factor G, mitochondrial	GFM1
20.7825	19.2927	19.839	21.2797	24.5485	22.7699	23.804	24.277	24.1693	24.8661	22.341	24.8754			27	125	0.11044	0.759069	0.213111	0.124323	P47897;A0A1B0GVU9;B4DDN1;H7C0R3;C9J165;A0A0U1RQT0;A0A1B0GTT3;A0A0U1RQQ5;A0A0U1RR66;A0A0U1RQE9;A0A0U1RQM8;A0A0U1RRI9;A0A0U1RRC8;A0A0U1RQX5;A0A0U1RQU2;F2Z2V6;A0A0U1RQL2;A0A0U1RQC3;A0A0U1RRJ7;A0A0U1RQX9;A0A0U1RQJ6;A0A0U1RR79	Glutamine--tRNA ligase	QARS
19.6572	22.8517	20.2672	22.2347	23.8641	23.1194	22.1419	22.7087	23.4451	22.9973	23.2904	22.7633			8	57	0.162264	0.769457	0.165504	0.118822	P62993;J3KT38;J3QRL5;J3QLF6	Growth factor receptor-bound protein 2	GRB2
19.2398	20.9146	18.8405	21.4347	19.9931	19.7328	20.0187	19.9361	20.0091	20.7523	19.0616	20.499			2	7	0.163202	0.774473	0.160314	0.116286	A0A0C4DFR8;Q9UBK9;S4R2Z4	Protein UXT	UXT
20.3029	21.0608	20.8391	18.644	20.2939	20.8983	21.0189	20.5438	20.9661	20.5581	20.4746	20.1899			4	8	0.250364	0.776946	-0.141571	-0.115038	Q9UQ84;E5RHK1;E5RGY3;Q5T399;Q5T398;Q5T397	Exonuclease 1	EXO1
22.6142	25.437	20.1925	24.3261	25.879	25.6464	25.8796	27.0782	25.7261	25.8376	25.4593	26.8188			57	347	0.138021	0.783792	-0.160292	-0.111364	A0A087WVQ6;Q00610;J3KS13;P53675;A0A087WX41;K7EJJ5;J3KSQ2;J3KRF5;J3QL20;A0A087WV74;A0A087WXH4;F5H5N6	Clathrin heavy chain;Clathrin heavy chain 1	CLTC
19.6715	19.762	20.0626	20.0255	24.6665	24.0741	22.5338	21.3407	22.7337	23.7959	22.4237	22.8698			7	41	0.088953	0.787894	-0.197999	-0.109457	Q9NRH1;C9IZ57	Yae1 domain-containing protein 1	YAE1D1
20.9218	19.6319	20.3705	22.0717	21.4321	21.3382	21.069	19.6247	21.0994	21.1922	20.223	21.5963			8	25	0.117945	0.792148	0.161719	0.107057	P35251;H0Y8U4;H0Y9P8;A0A1W2PP02	Replication factor C subunit 1	RFC1
19.9649	20.6707	20.5409	20.412	21.7844	19.9191	19.697	20.4945	20.4882	21.0403	18.3189	21.2713			5	12	0.0857255	0.792391	-0.1941	-0.106618	Q86UL3;E5RIA1;E5RHA6	Glycerol-3-phosphate acyltransferase 4	AGPAT6
23.8208	22.7403	19.647	23.3382	23.3886	22.2327	23.0979	22.9489	22.564	22.9631	22.9823	23.6903			4	37	0.149427	0.808668	0.13293	0.0992425	Q8WVC2;P63220;Q9BYK1;Q9BYK2	40S ribosomal protein S21	RPS21
20.1184	20.4636	20.3794	19.9452	20.6116	19.6495	20.2752	19.5225	20.8835	20.5981	19.6842	19.4495			5	7	0.11994	0.813099	0.139126	0.0971117	A0A0A0MRV3;Q9P2S5;Q5T0D5;J3KTP2	WD repeat-containing protein WRAP73	WRAP73
20.8363	25.3494	19.4975	24.4826	24.2242	24.4479	23.6726	24.9744	24.0946	24.4133	24.1663	24.1517			13	95	0.171551	0.813905	-0.123333	-0.0964477	P23526	Adenosylhomocysteinase	AHCY
25.1281	22.5907	19.641	25.886	22.8543	23.2168	23.3727	22.114	22.9271	22.0596	23.7076	22.3135			22	89	0.110174	0.819229	-0.137488	-0.0940565	P07355;H0YN42;H0YMD0;H0YMU9;H0YM50;A6NMY6;H0YN28;H0YL33;H0YNP5;H0YKS4;H0YMM1;H0YNA0;H0YKZ7;H0YLV6;H0YMT9;H0YKX9;H0YMW4;H0YKL9;H0YN52;H0YKV8;H0YMD9;H0YNB8;H0YKN4;H0YLE2	Annexin A2;Annexin;Putative annexin A2-like protein	ANXA2;ANXA2P2
20.3025	19.3508	19.3916	19.9167	21.8182	21.68	21.6874	22.0383	21.286	22.1573	22.0542	22.1876			9	32	0.198381	0.819412	0.115276	0.0937611	Q99714;Q5H928	3-hydroxyacyl-CoA dehydrogenase type-2	HSD17B10
20.4855	20.1686	20.4338	20.2999	22.5459	21.8107	19.702	21.1373	22.0443	20.9538	21.3147	20.2449			9	23	0.0808902	0.819622	-0.159531	-0.0932035	Q9BXW7;A8MYZ9	Cat eye syndrome critical region protein 5	CECR5
21.7418	23.5684	21.286	20.9505	22.1535	22.0575	18.9395	23.8468	22.267	22.531	19.4899	23.5761			11	57	0.056884	0.820231	0.216687	0.0924313	Q15084	Protein disulfide-isomerase A6	PDIA6
20.4802	20.6077	19.704	22.1886	22.2323	19.6283	23.9774	24.395	23.1616	23.1314	20.7742	24.0025			14	58	0.0573993	0.821893	0.209166	0.0914735	Q13435;E9PPJ0;E9PJT3;E9PJ04;H0YCG1;H0YEX5;E9PIL8	Splicing factor 3B subunit 2	SF3B2
19.6592	24.6204	18.7595	23.5272	23.7091	23.9065	23.801	23.5244	22.1131	23.675	24.3448	24.2777			28	123	0.0920205	0.831243	-0.132617	-0.0869538	P35573;A0A1C7CYW1	Glycogen debranching enzyme;4-alpha-glucanotransferase;Amylo-alpha-1,6-glucosidase	AGL
18.9442	20.047	20.8904	20.9669	21.3873	19.1459	19.0065	22.4258	21.398	21.64	19.1389	20.4634			7	13	0.0586148	0.837726	0.168677	0.0836178	Q9BZE4;Q5T3R7	Nucleolar GTP-binding protein 1	GTPBP4
21.6589	19.4755	20.046	23.8127	26.2793	26.3705	26.632	26.332	26.1065	26.4033	25.8775	26.8321			49	346	0.173621	0.844526	-0.0985942	-0.0807815	P07814;V9GYZ6;V9GZ76	Bifunctional glutamate/proline--tRNA ligase;Glutamate--tRNA ligase;Proline--tRNA ligase	EPRS
24.4436	26.1624	18.6276	26.038	26.2651	26.9256	26.385	26.1932	26.3764	26.8401	25.8204	26.3306			5	103	0.143012	0.847304	-0.100337	-0.0792284	P60866;G3XAN0;E5RIP1;E5RJX2	40S ribosomal protein S20	RPS20
24.7077	24.5868	18.956	25.6715	25.039	24.9977	25.5437	26.424	25.1059	25.6026	25.6295	26.097			14	111	0.101766	0.850957	0.10763	0.0775089	C9J9K3;A0A0C4DG17;P08865;F8WD59	40S ribosomal protein SA	RPSA
18.976	19.5926	19.613	20.067	19.71	19.4549	21.1883	21.2466	20.9756	20.2946	20.3211	20.4509			3	8	0.0796042	0.859107	0.110611	0.0737009	Q9UM13;D6RA92;D6R9Q5;D6RD74	Anaphase-promoting complex subunit 10	ANAPC10
18.3996	18.8623	18.6858	20.7082	20.7225	19.0589	19.6817	19.4847	19.6939	19.3981	19.8131	19.6499			2	1	0.0989297	0.86184	-0.0982189	-0.072012	A0A0A0MSM0;Q92598;Q5TBM3	Heat shock protein 105 kDa	HSPH1
17.8561	20.5962	19.5756	20.6048	19.3981	19.5345	19.143	19.4882	20.6933	18.7912	18.7326	18.9247			1	2	0.0793434	0.86247	-0.105479	-0.0713162	P54652	Heat shock-related 70 kDa protein 2	HSPA2
22.6058	25.6567	26.133	26.0855	26.2614	26.1582	25.9173	26.1593	25.8669	25.8654	26.477	25.9578			4	94	0.198216	0.862679	-0.0822616	-0.0706795	P25398	40S ribosomal protein S12	RPS12
22.6881	23.1803	18.7362	20.4222	22.9256	22.7806	22.0078	23.3441	22.6759	23.2411	21.1118	23.5869			17	68	0.063927	0.867037	-0.110539	-0.0684745	Q99459	Cell division cycle 5-like protein	CDC5L
19.9187	19.5886	19.4819	20.218	21.3551	19.2138	20.8235	21.482	21.6574	21.2684	17.8428	22.6716			13	24	0.0420159	0.87319	0.141452	0.0651588	Q8TC07;C9JA93;F8WDJ1;F8WF35;F8VV61;F8WCB5	TBC1 domain family member 15	TBC1D15
19.7842	19.431	20.4317	21.1787	21.3456	21.6141	20.2372	20.4774	21.7555	21.8873	19.151	20.4444			5	15	0.0530608	0.877922	-0.109046	-0.0633039	A0A087WWP4;Q96T37	Putative RNA-binding protein 15	RBM15
19.4158	19.9259	18.054	20.058	20.4083	20.4625	19.7736	20.2263	19.0259	19.7453	20.3059	21.4131			10	12	0.064091	0.878454	-0.0951285	-0.0622814	P51530;F8VR31;H0Y455	DNA replication ATP-dependent helicase/nuclease DNA2;DNA replication nuclease DNA2;DNA replication ATP-dependent helicase DNA2	DNA2
19.2176	19.1843	18.7342	19.9636	20.4178	19.9912	19.4086	19.9321	21.3034	19.2304	18.9915	19.8396			9	14	0.0609838	0.8786	-0.09618	-0.061703	Q5T160;H0Y450	Probable arginine--tRNA ligase, mitochondrial	RARS2
19.7733	24.0084	19.3946	25.0511	24.8319	24.4317	25.0335	26.3342	25.2148	24.8253	24.5703	25.6524			24	157	0.0692949	0.878953	-0.0920997	-0.0624592	Q92945;A0A087WTP3;M0R0I5;M0QYH3;M0QXW7;M0R3J3;M0R0C6;M0R251;M0QYG1;M0R263	Far upstream element-binding protein 2	KHSRP
24.7279	27.8134	20.4899	26.302	25.0902	25.9517	24.7044	27.4084	25.775	26.0152	24.7778	26.1826			10	154	0.0524178	0.881543	-0.101003	-0.0602256	F6S8N6;A0A0A0MRJ6;H7BY58;P22061;F8WDT3;F8WAV5;F8WAX2;H7C4X2;C9J0F2	Protein-L-isoaspartate O-methyltransferase;Protein-L-isoaspartate(D-aspartate) O-methyltransferase	PCMT1
28.7575	28.9617	26.6963	29.2795	29.79	29.3446	28.5514	30.5425	29.2731	29.4232	29.5964	30.2802			31	641	0.0648561	0.884509	0.0861177	0.058498	P63261;P60709;I3L3I0;I3L1U9;I3L4N8;E7EVS6;I3L3R2;G5E9R0;K7EM38;J3KT65;Q562R1;C9JUM1;C9JZR7;Q6S8J3;A5A3E0;C9JTX5;P0CG38;P0CG39;Q9BYX7;F8WCH0	Actin, cytoplasmic 2;Actin, cytoplasmic 2, N-terminally processed;Actin, cytoplasmic 1;Actin, cytoplasmic 1, N-terminally processed	ACTG1;ACTB
20.5325	20.5836	19.5946	19.0195	21.1645	19.2957	20.6673	19.4063	19.8246	21.037	19.5356	20.5054			1	3	0.0566706	0.885143	0.0921755	0.0585657	Q9UI12;E5RK31;E5RJG1;E5RG49;E5RHH0	V-type proton ATPase subunit H	ATP6V1H
19.0466	20.2982	19.5652	20.3438	20.0139	21.2065	20.4995	19.663	20.3834	20.5958	20.2119	20.4866			5	7	0.0769953	0.892292	0.073679	0.0548171	H3BMJ2;Q6ZRI6	Uncharacterized protein C15orf39	C15orf39
19.0926	19.185	19.9311	18.565	19.5827	20.1469	20.1344	21.1042	19.5486	20.4033	20.4908	20.8324			6	13	0.0653854	0.893215	0.0767455	0.054139	P36551;H0YA22	Oxygen-dependent coproporphyrinogen-III oxidase, mitochondrial	CPOX
19.723	19.2886	20.1801	20.0522	20.3979	20.2534	19.7211	21.2413	20.7866	20.3102	20.0797	20.1576			3	2	0.0708981	0.898072	-0.0698977	-0.051679	P50750;X6RE90	Cyclin-dependent kinase 9	CDK9
26.1412	27.2768	19.3944	26.3256	28.3053	28.1378	27.5019	27.2905	28.2491	28.2872	27.1043	27.3404			10	230	0.0574032	0.910804	-0.0636606	-0.0457475	P62263;H0YB22;E5RH77	40S ribosomal protein S14	RPS14
18.5676	23.6645	19.7027	21.8927	25.1521	25.4391	24.6698	25.2583	24.9939	25.1204	25.1121	25.0875			15	136	0.114231	0.914432	-0.0513597	-0.044013	Q86X55;K7EQA8;K7EK20;K7EPK1;K7EQB9	Histone-arginine methyltransferase CARM1	CARM1
19.5039	18.9764	21.5896	22.7607	25.9476	25.5924	25.5434	24.8015	25.4843	25.5629	25.461	25.1628			20	140	0.0749382	0.915515	-0.0534973	-0.042586	Q96HS1;F5GXG4	Serine/threonine-protein phosphatase PGAM5, mitochondrial	PGAM5
20.5183	20.9566	20.1388	18.484	20.6007	19.8631	18.4509	20.2599	19.3532	20.023	18.8511	20.6715			5	6	0.0387848	0.916157	-0.0689926	-0.0426761	Q9HAD4;H0YAA3;H0Y9Z3;D6RJA5;D6RH33;D6R9E7;D6RB94;B4DK73;B4DHS8;D6RBY6;D6RE66;H0YAI6;D6RA22;D6R9M1	WD repeat-containing protein 41	WDR41
27.6904	27.4383	19.7875	25.3534	19.7525	24.5127	19.5489	23.4491	23.5117	23.2771	20.4625	19.5631			4	33	0.023741	0.916188	-0.112175	-0.042937	P81605	Dermcidin;Survival-promoting peptide;DCD-1	DCD
25.0638	23.6346	18.4643	24.6435	26.3182	25.383	24.8659	25.1603	25.7017	24.9672	25.5676	25.7174			10	69	0.0554255	0.916344	0.0566669	0.0416576	P31947	14-3-3 protein sigma	SFN
25.2037	24.7772	19.6677	26.0198	25.3231	24.6528	24.1608	25.8653	24.8909	24.4331	25.5492	25.3712			10	111	0.0470081	0.916648	0.0605912	0.041772	P32119;A6NIW5	Peroxiredoxin-2	PRDX2
19.1235	19.7919	20.5312	20.4003	20.5603	20.1817	19.9887	19.2224	20.7533	19.5217	19.3628	20.0881			6	6	0.0469953	0.919366	-0.0568123	-0.0399374	O75376;A0A088AWL3;E7EVU5;E7EW50;J3KS51;E7EVK1	Nuclear receptor corepressor 1	NCOR1
18.6244	24.3187	18.8263	25.5477	23.2498	24.2116	25.9136	25.1048	24.4852	24.4326	23.3251	25.9571			15	84	0.0305223	0.920746	-0.0699711	-0.0391341	P62081;B5MCP9	40S ribosomal protein S7	RPS7
19.7406	18.9785	19.3171	20.86	20.9706	21.0177	20.6348	20.2658	19.7972	21.4097	21.3042	20.5789			6	17	0.0423732	0.928204	0.0502467	0.0355713	O00764;F2Z2Y4;A8MV33	Pyridoxal kinase	PDXK
24.3495	24.2321	19.5907	27.5846	19.703	22.9348	24.3586	19.8022	21.5486	20.5988	24.849	20.1604			11	66	0.0193438	0.92903	0.0895491	0.0348101	Q08554	Desmocollin-1	DSC1
20.1154	21.0694	19.8802	21.2141	20.2392	19.9117	20.0522	19.7498	19.3399	20.8235	20.466	19.5074			2	2	0.0425243	0.93166	0.0459828	0.0334112	P08579	U2 small nuclear ribonucleoprotein B	SNRPB2
20.198	19.6931	19.7898	19.5172	23.6809	23.3127	22.2256	22.5628	23.7954	23.1314	22.6987	21.9718			4	43	0.0312741	0.937001	-0.0461922	-0.0306296	B3KY94;O14735;H3BUR9	CDP-diacylglycerol--inositol 3-phosphatidyltransferase	CDIPT
20.9116	20.2516	19.4388	19.3228	19.6887	19.5736	19.5657	20.5504	19.1585	19.5785	19.3781	21.4406			16	18	0.0263714	0.940935	0.044332	0.0281415	Q5T4S7;A0A0A0MSW0;X6RE05;X6R960	E3 ubiquitin-protein ligase UBR4	UBR4
20.1208	26.0289	21.7649	24.7397	23.908	24.8335	22.0436	25.9004	24.1275	24.1812	24.078	24.5073			26	126	0.0215447	0.941173	0.0521069	0.0285755	P14625;Q96GW1;A0A1W2PRR1;H0YIV0;F8W026;Q58FF3	Endoplasmin	HSP90B1
20.4806	26.5334	19.2354	26.3766	24.3753	24.4013	26.6834	26.6362	25.5528	25.5054	25.1128	25.7406			34	232	0.0235438	0.941479	-0.0461564	-0.0276562	P78347;C9J6M0;A0A087WW90;A0A0D9SF80;A0A0A0MSY2;Q86UP8;Q6EKJ0	General transcription factor II-I	GTF2I
27.9653	28.7824	20.9678	28.4122	29.1612	29.0993	28.6308	29.4983	29.1025	28.9449	29.1638	29.0572			19	328	0.0580145	0.945873	-0.0302882	-0.0255717	Q06830;A0A0A0MSI0;A0A0A0MRQ5	Peroxiredoxin-1	PRDX1
20.7867	19.8506	19.0726	24.226	25.3399	25.0983	24.7405	24.6847	24.836	25.081	24.3309	25.7409			7	77	0.0326084	0.949108	0.0313625	0.0235576	P08708;H0YN88;A0A075B716;H0YN73;H3BNC9	40S ribosomal protein S17	RPS17
19.5663	19.5353	20.2274	19.9092	24.9359	24.1689	23.7665	24.0518	24.6351	24.2539	23.9489	24.204			17	107	0.0356805	0.949776	0.0296469	0.0230333	B7Z9I1;Q5T4U5;P11310;E9PJM9;H0YDT5;E9PRX4	Medium-chain specific acyl-CoA dehydrogenase, mitochondrial	ACADM
19.852	18.4249	19.4552	20.7842	19.652	21.0184	20.8172	21.1889	21.5782	21.8865	19.3902	19.689			8	10	0.0154121	0.958422	-0.0331445	-0.0191876	Q9H8V3;H7C3G1	Protein ECT2	ECT2
19.5542	19.5198	20.8583	19.8789	24.2651	22.9956	19.4415	22.57	23.6044	23.3701	18.8874	23.5531			5	43	0.00775187	0.969038	0.035708	0.0140313	P48651;J3KNR6	Phosphatidylserine synthase 1	PTDSS1
