# Supplementary material for: C9orf72 protein quality control by UBR5‐mediated heterotypic ubiquitin chains
Source: EMBO Rep. 2023 Jun 15;24(8):e55895. doi: 10.15252/embr.202255895 (PMC10398660; doi:10.15252/embr.202255895)
Supplement: Supplementary file 5 — Source Data for Figure 1 [file EMBR-24-e55895-s007.zip]

Archive with 38 entries (31 files):
- Figure 1/
- Figure 1/Figure 1E_Quantification_source data.xlsx
- __MACOSX/Figure 1/._Figure 1E_Quantification_source data.xlsx
- Figure 1/.DS_Store
- __MACOSX/Figure 1/._.DS_Store
- Figure 1/Figure 1.pdf
- Figure 1/1a/
- Figure 1/1g/
- Figure 1/1b/
- Figure 1/1e/
- Figure 1/1d/
- Figure 1/1c/
- Figure 1/1a/1a_Calnexin.tif
- Figure 1/1a/1a_SMCR8.tif
- Figure 1/1a/1a_C9orf72.tif
- __MACOSX/Figure 1/1a/._1a_C9orf72.tif
- Figure 1/1g/1g_NRF2_parental.tif
- Figure 1/1g/1g_tubulin_parental.tif
- Figure 1/1g/1g_tubulin_SMCR8KO.tif
- Figure 1/1g/1g_C9orf72_parental.tif
- Figure 1/1g/1g_NRF2_SMCR8KO.tif
- Figure 1/1g/1g_C9orf72_SMCR8KO.tif
- Figure 1/1b/1b_SMCR8.tif
- Figure 1/1b/1b_Calnexin.tif
- Figure 1/1b/1b_C9orf72.tif
- Figure 1/1e/1e_C9orf72_n2.tif
- Figure 1/1e/1e_C9orf72_n3.tif
- Figure 1/1e/1e_C9orf72_n1.tif
- Figure 1/1e/1e_tubulin_n1.tif
- Figure 1/1e/1e_tubulin_n3.tif
- Figure 1/1e/1e_tubulin_n2.tif
- Figure 1/1d/1d_NRF2.tif
- Figure 1/1d/1d_SMCR8.tif
- Figure 1/1d/1d_C9orf72.tif
- Figure 1/1d/1d_tubulin.tif
- Figure 1/1c/1c_C9orf72.tif
- Figure 1/1c/1c_Calnexin.tif
- Figure 1/1c/1c_SMCR8.tif
