# Supplementary material for: C9orf72 protein quality control by UBR5‐mediated heterotypic ubiquitin chains
Source: EMBO Rep. 2023 Jun 15;24(8):e55895. doi: 10.15252/embr.202255895 (PMC10398660; doi:10.15252/embr.202255895)
Supplement: Supplementary file 5 — Source Data for Figure 1 [file EMBR-24-e55895-s007.zip › Figure 1/Figure 1E_Quantification_source data.xlsx]

## Sheet: Figure 1E
		n1					n2					n3
C9orf72		Area	Percent	Relative			Area	Percent	Relative			Area	Percent	Relative
	SMCR8 KO	773.749	1.444	0.0339565			1382.84	3.153	0.0655319			306.021	0.994	0.0163101
	Parental	22794.5	42.525	1			21100.8	48.114	1			18769.6	60.944	1
	SMCR8 KO + Btz	6687.75	12.477	0.293404			7972.63	18.179	0.377832			3259.3	10.583	0.173651
Tubulin					Adj density					Adj density					Adj density
	SMCR8 KO	14024.9	19.874	0.620365	0.0547364		19453	24.864	0.895194	0.0732041		9252.3	20.556	0.574768	0.0283768
	Parental	22607.3	32.036	1	1		21730.8	27.775	1	1		16097.1	35.764	1	1
	SMCR8 KO + Btz	15979.3	22.644	0.70683	0.415098		18977.6	24.256	0.873303	0.432647		14069.9	31.26	0.874063	0.198671
	Parental	SMCR8 KO	SMCR8 KO + Btz			KO/PAR	KO/KO+Btz
	1	0.0547364	0.415098		p-value	1.06237e-07	0.00887649
	1	0.0732041	0.432647			****	**
	1	0.0283768	0.198671
MEAN	1	0.0521058	0.348805
SD	0	0.018395	0.106402
							Parental
							SMCR8KO
							Btz
