# Supplementary material for: C9orf72 protein quality control by UBR5‐mediated heterotypic ubiquitin chains
Source: EMBO Rep. 2023 Jun 15;24(8):e55895. doi: 10.15252/embr.202255895 (PMC10398660; doi:10.15252/embr.202255895)
Supplement: Supplementary file 6 — Source Data for Figure 2 [file EMBR-24-e55895-s003.zip]

Archive with 34 entries (28 files):
- Figure 2/
- Figure 2/.DS_Store
- __MACOSX/Figure 2/._.DS_Store
- Figure 2/Figure 2.pdf
- Figure 2/2a/
- Figure 2/2f/
- Figure 2/Figure 2B_Quantification_source data.xlsx
- __MACOSX/Figure 2/._Figure 2B_Quantification_source data.xlsx
- Figure 2/2d/
- Figure 2/2e/
- Figure 2/2b/
- Figure 2/2a/2a_Calnexin.tif
- Figure 2/2a/2a_C9orf72.tif
- Figure 2/2a/2a_NRF2.tif
- Figure 2/2a/2a_SMCR8.tif
- Figure 2/2f/2f_FK2.tif
- Figure 2/2f/2f_HA.tif
- Figure 2/2d/2d_NRF2.tif
- Figure 2/2d/2d_SMCR8.tif
- Figure 2/2d/2d_C9orf72.tif
- Figure 2/2d/2d_HA.tif
- Figure 2/2d/2d_Calnexin.tif
- Figure 2/2e/2e_NRF2_SMCR8KO.tif
- Figure 2/2e/2e_PCNA_SMCR8.tif
- Figure 2/2e/2e_PCNA_parental.tif
- Figure 2/2e/2e_NRF2_parental.tif
- Figure 2/2e/2e_HA_SMCR8.tif
- Figure 2/2e/2e_HA_parental.tif
- Figure 2/2b/2b_tubulin_n2.tif
- Figure 2/2b/2b_tubulin_n3.tif
- Figure 2/2b/2b_tubulin_n1.tif
- Figure 2/2b/2b_C9orf72_n1.tif
- Figure 2/2b/2b_C9orf72_n3.tif
- Figure 2/2b/2b_C9orf72_n2.tif
