# Supplementary material for: C9orf72 protein quality control by UBR5‐mediated heterotypic ubiquitin chains
Source: EMBO Rep. 2023 Jun 15;24(8):e55895. doi: 10.15252/embr.202255895 (PMC10398660; doi:10.15252/embr.202255895)
Supplement: Supplementary file 6 — Source Data for Figure 2 [file EMBR-24-e55895-s003.zip › Figure 2/Figure 2B_Quantification_source data.xlsx]

## Sheet: Figure 2B
		n1					n2					n3
C9orf72		Area	Percent	Relative			Area	Percent	Relative			Area	Percent	Relative
	SMCR8 KO	1606.43	3.944	0.0976044			213.849	0.528	0.0116492			206.192	0.694	0.0171307
	SMCR8 KO+MLN	5329.98	13.087	0.323872			4867.54	12.02	0.265196			3875.93	13.042	0.321929
	Parental	16456.9	40.408	1			18353.8	45.325	1			12039.6	40.512	1
Tubulin					Adj density					Adj density					Adj density
	SMCR8 KO	12355.1	29.832	1.64219	0.0594356		13370	25.098	0.851501	0.0136808		15442.5	25.295	1.09488	0.0156462
	SMCR8 KO+MLN	11893.8	28.718	1.58087	0.20487		15285.7	28.694	0.973503	0.272414		14683.8	24.052	1.04108	0.309227
	Parental	7523.4	18.166	1	1		15701.3	29.475	1	1		14104.4	23.103	1	1
	Parental	SMCR8 KO	SMCR8 KO+MLN			KO/PAR	KO/KO+MLN
	1	0.0594356	0.20487		p-value	1.68038e-07	0.00119628
	1	0.0136808	0.272414			****	**
	1	0.0156462	0.309227
MEAN	1	0.0295875	0.26217
SD	0	0.021121	0.0432151
							Parental
							SMCR8KO
							MLN7243
