# Supplementary material for: C9orf72 protein quality control by UBR5‐mediated heterotypic ubiquitin chains
Source: EMBO Rep. 2023 Jun 15;24(8):e55895. doi: 10.15252/embr.202255895 (PMC10398660; doi:10.15252/embr.202255895)
Supplement: Supplementary file 7 — Source Data for Figure 3 [file EMBR-24-e55895-s001.zip]

Archive with 38 entries (33 files):
- Figure 3/
- Figure 3/3e/
- Figure 3/3c/
- Figure 3/3d/
- Figure 3/.DS_Store
- __MACOSX/Figure 3/._.DS_Store
- Figure 3/Figure 3.pdf
- Figure 3/3f/
- Figure 3/3e/3e_HA_input.tif
- Figure 3/3e/3e_GFP_IP.tif
- Figure 3/3e/3e_HA_IP.tif
- Figure 3/3e/3e_GFP_input.tif
- Figure 3/3c/3c_UBR5.tif
- Figure 3/3c/3c_NRF2.tif
- Figure 3/3c/3c_BAG6.tif
- Figure 3/3c/3c_tubulin.tif
- Figure 3/3d/3d_BAG6 input.tif
- Figure 3/3d/3d_PSMC4 input.tif
- Figure 3/3d/3d_SGTA IP.tif
- Figure 3/3d/3d_UBR5 IP.tif
- Figure 3/3d/3d_UBL4A IP.tif
- Figure 3/3d/3d_GET4 IP.tif
- Figure 3/3d/3d_PSMC4 IP.tif
- Figure 3/3d/3d_BAG6 IP.tif
- Figure 3/3d/3d_HA input_2.tif
- Figure 3/3d/3d_NRF2_2.tif
- Figure 3/3d/3d_HA input_1.tif
- Figure 3/3d/3d_SGTA input.tif
- Figure 3/3d/3d_NRF2_1.tif
- Figure 3/3d/3d_UBR5 input.tif
- Figure 3/3d/3d_GET4 input.tif
- Figure 3/3d/3d_HA IP_2.tif
- Figure 3/3d/3d_HA IP_1.tif
- Figure 3/3d/3d_UBL4A input.tif
- Figure 3/3f/3f_GFP_input.tif
- Figure 3/3f/3f_GFP_IP.tif
- Figure 3/3f/3f_C9orf72_IP.tif
- Figure 3/3f/3f_C9orf72_input.tif
