# Supplementary material for: C9orf72 protein quality control by UBR5‐mediated heterotypic ubiquitin chains
Source: EMBO Rep. 2023 Jun 15;24(8):e55895. doi: 10.15252/embr.202255895 (PMC10398660; doi:10.15252/embr.202255895)
Supplement: Supplementary file 8 — Source Data for Figure 4 [file EMBR-24-e55895-s009.zip]

Archive with 30 entries (25 files):
- Figure 4/
- Figure 4/.DS_Store
- __MACOSX/Figure 4/._.DS_Store
- Figure 4/4b/
- Figure 4/Figure 4.pdf
- Figure 4/4c/
- Figure 4/4d/
- Figure 4/4a/
- Figure 4/4b/4b_UBR5_IP.tif
- Figure 4/4b/4b_Bag6_input.tif
- Figure 4/4b/4b_GFP_input.tif
- Figure 4/4b/4b_Bag6_IP.tif
- Figure 4/4b/4b_UBR5_input.tif
- Figure 4/4b/4b_GFP_IP.tif
- Figure 4/4c/4c_GFP_IP.tif
- Figure 4/4c/4c_GFP_input.tif
- Figure 4/4c/4c_FK2_IP.tif
- Figure 4/4c/4c_FK2_input.tif
- Figure 4/4d/4d_GFP_IP.tif
- Figure 4/4d/4d_GFP_input.tif
- Figure 4/4d/4d_FK2_IP.tif
- Figure 4/4d/4d_FK2_input.tif
- Figure 4/4a/4a_Bag6_input.tif
- Figure 4/4a/4a_FK2_input.tif
- Figure 4/4a/4a_UBR5_IP.tif
- Figure 4/4a/4a_FK2_IP.tif
- Figure 4/4a/4a_HA_IP.tif
- Figure 4/4a/4a_HA_Input.tif
- Figure 4/4a/4a_Bag6_IP.tif
- Figure 4/4a/4a_UBR5_input.tif
