# Supplementary material for: C9orf72 protein quality control by UBR5‐mediated heterotypic ubiquitin chains
Source: EMBO Rep. 2023 Jun 15;24(8):e55895. doi: 10.15252/embr.202255895 (PMC10398660; doi:10.15252/embr.202255895)
Supplement: Supplementary file 9 — Source Data for Figure 5 [file EMBR-24-e55895-s005.zip]

Archive with 32 entries (27 files):
- Figure 5/
- Figure 5/5a/
- Figure 5/.DS_Store
- __MACOSX/Figure 5/._.DS_Store
- Figure 5/Figure 5.pdf
- Figure 5/5c/
- Figure 5/5d/
- Figure 5/5b/
- Figure 5/Figure 5D_Quantification_source data.xlsx
- __MACOSX/Figure 5/._Figure 5D_Quantification_source data.xlsx
- Figure 5/5a/5a_FK2_input.tif
- Figure 5/5a/5a_HA_IP.tif
- Figure 5/5a/5a_FK2_IP.tif
- Figure 5/5a/5a_HA_input.tif
- Figure 5/5c/5c_GFP_input.tif
- Figure 5/5c/5c_UBR5.tif
- Figure 5/5c/5c_K11K48_input.tif
- Figure 5/5c/5c_GFP_IP.tif
- Figure 5/5c/5c_K11K48_IP.tif
- Figure 5/5c/5c_tubulin.tif
- Figure 5/5d/5d_tubulin_n1.tif
- Figure 5/5d/5d_tubulin_n2.tif
- Figure 5/5d/5d_tubulin_n3.tif
- Figure 5/5d/5d_C9orf72_n3.tif
- Figure 5/5d/5d_C9orf72_n2.tif
- Figure 5/5d/5d_C9orf72_n1.tif
- Figure 5/5b/5b_K11K48_IP.tif
- Figure 5/5b/5b_FK2_input.tif
- Figure 5/5b/5b_K11K48_input.tif
- Figure 5/5b/5b_GFP_IP.tif
- Figure 5/5b/5b_GFP_input.tif
- Figure 5/5b/5b_FK2_IP.tif
