# Supplementary material for: C9orf72 protein quality control by UBR5‐mediated heterotypic ubiquitin chains
Source: EMBO Rep. 2023 Jun 15;24(8):e55895. doi: 10.15252/embr.202255895 (PMC10398660; doi:10.15252/embr.202255895)
Supplement: Supplementary file 9 — Source Data for Figure 5 [file EMBR-24-e55895-s005.zip › Figure 5/Figure 5D_Quantification_source data.xlsx]

## Sheet: Figure 5D
		n1					n2					n3
Tubulin		Area	Percent	Relative			Area	Percent	Relative			Area	Percent	Relative
	siUBR5	18766.2	56.271	1.28681			20952.2	51.539	1.06351			8418.95	40.475	0.679966
	sicon	14583.4	43.729	1			19700.9	48.461	1			12381.6	59.525	1
C9orf72					Adj density					Adj density					Adj density
	siUBR5	9520.97	87.816	7.20749	5.60104		10184.1	71.162	2.46765	2.32027		10073.5	66.094	1.94933	2.8668
	sicon	1320.96	12.184	1	1		4126.98	28.838	1	1		5167.68	33.906	1	1
	sicon	siUBR5
	1	5.60104		0.0313828	p-wert
	1	2.32027
	1	2.8668
MEAN	1	3.59604
SD	0	1.4352
					siCTRL
					siUBR4/5
